# Supplementary material for: Hexane-1,6-diaminium bis­[3,4,5,6-tetra­chloro-2-(meth­oxy­carbon­yl)benzoate]
Source: Acta Crystallogr Sect E Struct Rep Online. 2011 Mar 15;67(Pt 4):o901. doi: 10.1107/S1600536811008506 (PMC3099857; doi:10.1107/S1600536811008506)
Supplement: Supplementary file 2 [file e-67-0o901-Isup2.hkl]

# 
# h,k,l, Fc-squared, Fo-squared, sigma(Fo-squared) and status flag 
# 
data_I
_shelx_title ' 110122c in C2/c' 
_shelx_refln_list_code          4 
_shelx_F_calc_maximum      368.42 
_exptl_crystal_F_000      1528.00 
_reflns_d_resolution_high  0.8403 
 
loop_ 
 _symmetry_equiv_pos_as_xyz 
 'x, y, z' 
 '-x, y, -z+1/2' 
 'x+1/2, y+1/2, z' 
 '-x+1/2, y+1/2, -z+1/2' 
 '-x, -y, -z' 
 'x, -y, z-1/2' 
 '-x+1/2, -y+1/2, -z' 
 'x+1/2, -y+1/2, z-1/2' 
 
_cell_length_a    31.2357 
_cell_length_b     5.8911 
_cell_length_c    18.3762 
_cell_angle_alpha  90.000 
_cell_angle_beta  107.118 
_cell_angle_gamma  90.000 
 
_shelx_F_squared_multiplier     1.000 
 
loop_ 
 _refln_index_h 
 _refln_index_k 
 _refln_index_l 
 _refln_F_squared_calc 
 _refln_F_squared_meas 
 _refln_F_squared_sigma 
 _refln_observed_status 
   4   0   0    15674.26    18095.59    301.91 o 
   6   0   0     6809.57     7746.98    266.52 o 
   8   0   0      258.98      158.19     19.91 o 
  10   0   0      175.98       76.32     20.50 o 
  12   0   0     4413.49     4507.20     89.64 o 
  14   0   0     8512.68     8435.25    141.76 o 
  16   0   0    20853.92    22154.74    298.71 o 
  18   0   0       68.81       81.51     26.79 o 
  20   0   0       60.42       34.01     26.30 o 
  22   0   0     7515.29     7229.86    152.13 o 
  24   0   0      104.63      189.07    104.62 o 
  26   0   0     1315.48     1656.20     79.27 o 
  28   0   0      719.33     1016.11    132.66 o 
  30   0   0     5908.49     5820.60    197.76 o 
  32   0   0     1522.42     1391.76    120.84 o 
   1   1   0    17309.58    18293.54    425.02 o 
   3   1   0    14880.92    17169.70    171.98 o 
   5   1   0       33.22       26.89     16.59 o 
   7   1   0    16342.19    17389.61    352.93 o 
   9   1   0    63695.50    58402.92    416.20 o 
  11   1   0      802.16      632.33     25.36 o 
  13   1   0     2269.68     1835.14     39.59 o 
  15   1   0     5302.99     5067.01     73.66 o 
  17   1   0     1805.14     1953.99     46.40 o 
  19   1   0      728.24      842.03     35.25 o 
  21   1   0      709.48      874.53     39.29 o 
  23   1   0     1643.06     1740.76     52.50 o 
  25   1   0     5029.93     5075.46    112.84 o 
  27   1   0        1.71       66.75     32.48 o 
  29   1   0     1521.07     1730.22    241.55 o 
  31   1   0      155.19      252.88     63.16 o 
  33   1   0      376.07      265.68     60.52 o 
  35   1   0       38.26       82.07     55.40 o 
   0   2   0     3851.79     3450.37    101.48 o 
   2   2   0     1469.45     1554.52     38.42 o 
   4   2   0     7297.26     7856.50    102.12 o 
   6   2   0     6306.36     6766.37    106.16 o 
   8   2   0    15741.33    16930.82    251.15 o 
  10   2   0     9951.74     9807.38     95.13 o 
  12   2   0      338.60      300.07     19.31 o 
  14   2   0     4649.65     4439.32     60.75 o 
  16   2   0       70.94       49.84     17.54 o 
  18   2   0      585.57      691.05     61.37 o 
  20   2   0     1566.52     1739.14     61.40 o 
  22   2   0     5393.42     5256.61    111.81 o 
  24   2   0     3956.03     4143.72    132.93 o 
  26   2   0     1452.99     1598.88     97.21 o 
  28   2   0      144.63       34.61     59.82 o 
  30   2   0       49.91       87.58     49.82 o 
  32   2   0      100.04      133.25    100.21 o 
  34   2   0      114.66      135.22     60.02 o 
   1   3   0    19814.31    18767.22    519.09 o 
   3   3   0     3071.88     3094.46     66.14 o 
   5   3   0      101.34       88.89     21.38 o 
   7   3   0     1799.99     1725.43     43.34 o 
   9   3   0       16.90       27.64     16.47 o 
  11   3   0      251.13      189.29     32.48 o 
  13   3   0      374.63      369.29     62.79 o 
  15   3   0      444.16      383.52     32.66 o 
  17   3   0     3401.24     3283.03     87.80 o 
  19   3   0      830.56      704.53     72.86 o 
  21   3   0     1731.97     2007.78     95.13 o 
  23   3   0      130.12      136.07     48.82 o 
  25   3   0      364.01      448.31     74.78 o 
  27   3   0      212.46      233.53     71.70 o 
  29   3   0      133.30      127.07     59.87 o 
  31   3   0       70.92        6.22     48.61 o 
   0   4   0     9645.37     9693.60    248.76 o 
   2   4   0     7332.05     7118.35    121.56 o 
   4   4   0      556.77      633.64     35.57 o 
   6   4   0      126.70       94.34     28.65 o 
   8   4   0       28.51       36.09     19.92 o 
  10   4   0        5.82      -24.45     16.96 o 
  12   4   0     1749.91     1641.93     62.82 o 
  14   4   0      358.98      349.09     44.49 o 
  16   4   0     1513.08     1598.20    116.61 o 
  18   4   0      755.17      901.34     86.48 o 
  20   4   0      978.56     1132.76     99.94 o 
  22   4   0      334.83      341.32     66.97 o 
  24   4   0       47.59       22.59     47.87 o 
  26   4   0      255.41      291.49     72.52 o 
  28   4   0      168.69       65.07     57.33 o 
   1   5   0      265.74      318.39     40.40 o 
   3   5   0      801.80      845.25     44.37 o 
   5   5   0     1153.66     1022.75     44.78 o 
   7   5   0      865.13      759.48     57.00 o 
   9   5   0     1168.66     1033.78     55.61 o 
  11   5   0       49.21       44.23     30.11 o 
  13   5   0       44.49        4.37     41.46 o 
  15   5   0      651.71      712.12    128.72 o 
  17   5   0      211.09      222.79     68.83 o 
  19   5   0      290.17      180.96     60.76 o 
  21   5   0       49.31       16.25     50.98 o 
  23   5   0      264.07      392.85     77.23 o 
   0   6   0        0.16        4.01     56.75 o 
   2   6   0     1412.53     1429.61    102.97 o 
   4   6   0       37.61       86.70     44.91 o 
   6   6   0      259.52      231.76     55.11 o 
   8   6   0      182.11       92.47     49.98 o 
  10   6   0      448.96      419.28     71.07 o 
  12   6   0      797.57      899.26     93.41 o 
  14   6   0      661.85      527.15     83.42 o 
  16   6   0       14.42      -24.07     48.30 o 
  18   6   0      308.15      306.70     73.11 o 
 -35   1   1       30.32      -34.85     68.50 o 
 -33   1   1      141.51       83.62     54.74 o 
 -31   1   1      908.82     1154.31    105.49 o 
 -29   1   1      134.42      166.04     41.50 o 
 -27   1   1     3426.75     3681.44     98.37 o 
 -25   1   1     3629.74     3832.93     96.03 o 
 -23   1   1      683.48      717.26     40.45 o 
 -21   1   1       81.54       79.24     22.34 o 
 -19   1   1     4757.91     4860.83    104.25 o 
 -17   1   1     1813.84     1839.57     44.82 o 
 -15   1   1       60.13      164.43     19.71 o 
 -13   1   1      352.25      302.01     33.71 o 
 -11   1   1    16089.04    15984.96    217.98 o 
  -9   1   1    43639.01    44985.06    633.22 o 
  -7   1   1     1728.05     1696.31     40.31 o 
  -5   1   1    10829.17    11648.40    296.11 o 
  -3   1   1    10980.61    11332.61    295.58 o 
  -1   1   1     7662.49     7765.97    464.41 o 
   1   1   1    12387.87    12497.37    219.19 o 
   3   1   1     9214.54     9059.59     86.11 o 
   5   1   1   119980.38   114389.52   1333.05 o 
   7   1   1     2133.33     2251.56     33.74 o 
   9   1   1      494.77      367.60     19.49 o 
  11   1   1     2444.82     2322.07     45.54 o 
  13   1   1     3215.12     3532.58     57.03 o 
  15   1   1       98.97      107.06     20.23 o 
  17   1   1     3375.87     3331.27     61.56 o 
  19   1   1     3888.82     3506.17     67.00 o 
  21   1   1     1254.14     1287.25     44.69 o 
  23   1   1      121.39      139.65     28.40 o 
  25   1   1     5073.88     5038.97     93.55 o 
  27   1   1      582.66      889.01     81.18 o 
  29   1   1      744.47      862.34     83.14 o 
  31   1   1      166.41      135.66     67.43 o 
  33   1   1      106.08       42.30     53.70 o 
 -34   2   1       59.49       80.71     56.41 o 
 -32   2   1        0.63      -51.99     40.07 o 
 -30   2   1      237.64      127.85     54.78 o 
 -28   2   1       51.95       71.23     45.79 o 
 -26   2   1      727.38      733.74    145.41 o 
 -24   2   1     2936.81     3031.96     87.83 o 
 -22   2   1      315.69      440.03     56.02 o 
 -20   2   1      849.37      879.68     48.74 o 
 -18   2   1      976.55      820.73     63.28 o 
 -16   2   1     3230.63     3728.53     56.49 o 
 -14   2   1     6892.00     6503.39     75.60 o 
 -12   2   1     6981.25     7112.40     76.89 o 
 -10   2   1     2252.51     2152.55     34.52 o 
  -8   2   1     1887.27     1637.57     42.55 o 
  -6   2   1     2207.82     2377.39     83.01 o 
  -4   2   1     4163.01     3940.84     66.31 o 
  -2   2   1    13245.07    14864.25    167.71 o 
   0   2   1     5599.86     5079.83    405.06 o 
   2   2   1     8137.86     7469.04    150.87 o 
   4   2   1      250.12      135.17     18.49 o 
   6   2   1     1065.38     1044.10     23.84 o 
   8   2   1     1712.76     1969.87     33.61 o 
  10   2   1     1345.48     1372.83     29.53 o 
  12   2   1     1234.42     1314.25     30.94 o 
  14   2   1     3882.10     4050.10     64.68 o 
  16   2   1     2346.05     1871.30     48.42 o 
  18   2   1       97.80      115.03     21.28 o 
  20   2   1      183.03      211.99     45.33 o 
  22   2   1       26.99       37.39     42.66 o 
  24   2   1       27.91       22.99     35.50 o 
  26   2   1        0.61       12.81     37.83 o 
  28   2   1     1055.70     1138.96     78.33 o 
  30   2   1        4.22      -56.23     42.18 o 
  32   2   1      245.31      161.35     65.95 o 
 -31   3   1       29.86      -29.70     49.17 o 
 -29   3   1       10.38      -46.52     64.63 o 
 -27   3   1       33.93       24.81     46.73 o 
 -25   3   1      341.13      312.29     62.06 o 
 -23   3   1        5.21      -15.21     34.13 o 
 -21   3   1     1367.64     1357.85     79.71 o 
 -19   3   1     2590.60     2541.63     81.88 o 
 -17   3   1      324.67      475.99     44.84 o 
 -15   3   1        0.53       -6.25     18.91 o 
 -13   3   1      672.96      543.31     41.46 o 
 -11   3   1       38.83        2.13     16.21 o 
  -9   3   1     6962.40     7221.97    112.58 o 
  -7   3   1    14101.29    14324.59    317.40 o 
  -5   3   1     1398.09     1122.30     50.23 o 
  -3   3   1       58.16      104.65     40.72 o 
  -1   3   1       92.69       91.46     26.39 o 
   1   3   1      116.29      119.85     21.82 o 
   3   3   1      540.75      410.76     27.39 o 
   5   3   1     4011.58     4201.36     67.12 o 
   7   3   1     7133.63     7185.58     94.22 o 
   9   3   1        5.44       -2.70     14.54 o 
  11   3   1       39.05       52.84     18.32 o 
  13   3   1      453.03      467.81     26.80 o 
  15   3   1     1151.39     1212.13     53.29 o 
  17   3   1        2.42       29.38     31.10 o 
  19   3   1       28.79       -6.67     31.38 o 
  21   3   1      288.64       69.82     43.68 o 
  23   3   1     2937.12     2943.47    117.74 o 
  25   3   1      236.75      225.91     57.37 o 
  27   3   1       60.54       43.43     50.61 o 
  29   3   1       48.85      -17.85     44.12 o 
  31   3   1        1.24      -26.38     48.43 o 
 -28   4   1       87.33      137.91     66.96 o 
 -26   4   1      804.01      918.93    134.26 o 
 -24   4   1        0.03      -32.77     42.59 o 
 -22   4   1      690.73      908.62     91.42 o 
 -20   4   1      626.74      730.30    137.98 o 
 -18   4   1        5.03       -4.52     53.13 o 
 -16   4   1     1012.78      861.73    111.37 o 
 -14   4   1     1254.83     1221.28     57.92 o 
 -12   4   1     2177.69     2026.66     59.65 o 
 -10   4   1     1167.60     1134.12     43.56 o 
  -8   4   1      324.56      425.67     49.28 o 
  -6   4   1     1738.09     1752.57     74.15 o 
  -4   4   1       28.61      -29.42     19.61 o 
  -2   4   1     1378.35     1482.80     53.73 o 
   0   4   1     2592.42     2333.85    108.66 o 
   2   4   1      112.20      138.61     23.50 o 
   4   4   1     9645.57     8896.19    118.73 o 
   6   4   1      337.38      456.12     55.12 o 
   8   4   1      753.92      723.16     44.00 o 
  10   4   1        7.04      -29.27     20.96 o 
  12   4   1       16.00      -25.93     25.75 o 
  14   4   1       25.18       38.24     28.49 o 
  16   4   1       89.68       52.76     40.04 o 
  18   4   1     2112.07     2153.34    171.58 o 
  20   4   1       33.67       35.06     45.91 o 
  22   4   1       27.63      -38.00     40.26 o 
  24   4   1       31.61       58.31     47.77 o 
  26   4   1       69.02       34.68     51.57 o 
  28   4   1      307.95      396.91     81.39 o 
 -25   5   1      361.83      380.87     77.73 o 
 -23   5   1     1005.51     1257.62    115.18 o 
 -21   5   1       72.57       30.01     55.95 o 
 -19   5   1       52.00       49.07     50.85 o 
 -17   5   1       10.73      -16.86     52.61 o 
 -15   5   1      220.59      215.51     43.50 o 
 -13   5   1      931.01     1068.93     75.08 o 
 -11   5   1     1480.39     1249.96     70.25 o 
  -9   5   1      317.61      224.60     38.96 o 
  -7   5   1     2413.57     2257.34     75.85 o 
  -5   5   1      705.24      678.26     55.06 o 
  -3   5   1      882.94      775.20     56.71 o 
  -1   5   1        3.38      -32.79     24.92 o 
   1   5   1        2.09       -8.23     20.77 o 
   3   5   1     2947.74     2696.58     67.27 o 
   5   5   1     1523.45     1200.50     56.53 o 
   7   5   1     2026.53     1732.00     81.14 o 
   9   5   1     1483.20     1481.69     82.12 o 
  11   5   1       10.15      -31.08     37.98 o 
  13   5   1      449.78      573.66     74.83 o 
  15   5   1       35.69       -5.20     47.60 o 
  17   5   1      887.11     1245.39    106.16 o 
  19   5   1      298.19      182.87     60.57 o 
  21   5   1      653.71      605.04     87.64 o 
  23   5   1      547.85      587.12     88.10 o 
 -18   6   1      297.07      260.38     71.04 o 
 -16   6   1       33.58      -48.12     53.08 o 
 -14   6   1        0.23      -47.87     64.29 o 
 -12   6   1      533.30      673.24     91.07 o 
 -10   6   1      146.09      203.40     57.68 o 
  -8   6   1       58.53        0.95     33.44 o 
  -6   6   1       33.18       10.12     38.17 o 
  -4   6   1      154.85       69.26     47.00 o 
  -2   6   1        1.60       13.19     43.99 o 
   0   6   1      151.64      121.46     41.20 o 
   2   6   1      118.06      119.25     42.35 o 
   4   6   1      429.12      392.44     92.00 o 
   6   6   1        0.83      -10.34     40.93 o 
   8   6   1        7.30       -9.75     34.79 o 
  10   6   1        1.74      -26.00     46.89 o 
  12   6   1        0.17      -53.30     43.69 o 
  14   6   1       58.42       75.53     57.43 o 
  16   6   1       18.39       -4.17     70.24 o 
  -1   7   1       43.35       34.45     79.98 o 
 -36   0   2       14.12       18.43     63.16 o 
 -34   0   2       52.90      160.90     81.32 o 
 -32   0   2       16.68      -49.00     46.60 o 
 -30   0   2       39.29        3.87     59.55 o 
 -28   0   2       11.60        9.38     32.76 o 
 -26   0   2      321.31      474.43     56.16 o 
 -24   0   2      204.80      212.18     45.87 o 
 -22   0   2      142.85      200.40     52.21 o 
 -20   0   2      223.28      377.46     43.55 o 
 -18   0   2     6885.69     6583.73    130.41 o 
 -16   0   2       19.51       29.75     20.58 o 
 -14   0   2    14711.57    14354.73    205.13 o 
 -12   0   2    20704.44    21655.72    274.72 o 
 -10   0   2     8790.00     8712.94    128.97 o 
  -8   0   2   135733.17   133508.86   2049.39 o 
  -6   0   2       56.06        6.81     16.56 o 
  -4   0   2      771.53     1090.47     28.54 o 
   0   0   2       24.02       58.08     12.82 o 
   2   0   2    23657.07    25550.46    403.12 o 
   4   0   2    14900.48    14149.04    243.96 o 
   6   0   2     1053.24     1195.37     34.74 o 
   8   0   2    27725.82    29651.88    349.05 o 
  10   0   2     3116.49     3550.43     86.73 o 
  12   0   2     5399.09     5877.56    124.45 o 
  14   0   2    35808.50    33679.62    414.95 o 
  16   0   2    17017.26    16922.65    245.33 o 
  18   0   2     1506.86     1208.59     56.34 o 
  20   0   2      441.56      687.14     71.70 o 
  22   0   2     1762.15     1452.02     67.92 o 
  24   0   2     1741.37     1801.84     79.75 o 
  26   0   2      667.87      919.14    100.41 o 
  28   0   2     2132.97     2626.53    103.66 o 
  30   0   2     6863.56     6953.88    241.02 o 
 -35   1   2       63.21       16.16     69.03 o 
 -33   1   2      157.09       70.56     46.85 o 
 -31   1   2        8.28        2.96     34.39 o 
 -29   1   2        8.07       91.82     35.97 o 
 -27   1   2      845.98      925.31     96.39 o 
 -25   1   2     1406.41     1369.32     66.91 o 
 -23   1   2      844.00      813.09     37.88 o 
 -21   1   2     3596.11     3746.09     70.59 o 
 -19   1   2     4004.91     4649.97     75.94 o 
 -17   1   2    15913.45    16558.29    169.31 o 
 -15   1   2      926.06      673.09     37.20 o 
 -13   1   2        2.68       -2.11     11.12 o 
 -11   1   2     1383.16     1730.78     34.21 o 
  -9   1   2     6493.00     6736.87     93.70 o 
  -7   1   2       85.60      252.10     19.90 o 
  -5   1   2     4285.64     4235.94     83.95 o 
  -3   1   2     9960.61     9776.50    346.90 o 
  -1   1   2        1.99        6.07      9.76 o 
   1   1   2    68532.03    67719.68   1029.04 o 
   3   1   2    37882.73    41489.55    400.85 o 
   5   1   2   132520.92   123331.00   1492.95 o 
   7   1   2    33887.90    33876.46    277.54 o 
   9   1   2      521.28      440.21     19.72 o 
  11   1   2     3090.76     3491.35     54.32 o 
  13   1   2       42.86        1.30     12.13 o 
  15   1   2       16.39       51.24     19.89 o 
  17   1   2     1174.72     1003.06     46.78 o 
  19   1   2       86.85       96.79     25.46 o 
  21   1   2     6985.82     7261.24    107.76 o 
  23   1   2     1229.07     1163.50     45.79 o 
  25   1   2       38.81      -23.86     25.99 o 
  27   1   2      639.96      690.32     76.20 o 
  29   1   2      432.40      471.36     69.40 o 
  31   1   2     1159.44     1217.51    117.10 o 
  33   1   2       49.04       47.96     60.55 o 
 -34   2   2      497.63      575.94     84.03 o 
 -32   2   2        1.12       65.34     49.74 o 
 -30   2   2      665.01      761.94     85.58 o 
 -28   2   2        2.34      -33.03     37.94 o 
 -26   2   2      443.62      349.10     45.91 o 
 -24   2   2     4209.89     4092.47    101.67 o 
 -22   2   2     4437.54     4278.81    100.78 o 
 -20   2   2     6829.60     6395.63    205.29 o 
 -18   2   2     7108.89     6697.03    117.82 o 
 -16   2   2     3282.12     3306.99     50.48 o 
 -14   2   2     1877.85     1864.04     43.04 o 
 -12   2   2     4849.80     4498.50     82.18 o 
 -10   2   2     8115.21     6925.63    103.80 o 
  -8   2   2    18748.63    17421.67    339.53 o 
  -6   2   2     5519.88     5435.75     84.14 o 
  -4   2   2    26963.14    26862.35    253.07 o 
  -2   2   2     8584.40    10080.21    214.30 o 
   0   2   2    27245.84    31537.00   1062.45 o 
   2   2   2     2298.11     2584.74     41.84 o 
   4   2   2    45717.04    45427.86    373.13 o 
   6   2   2    41034.55    41776.89    308.27 o 
   8   2   2     2341.08     1986.21     33.43 o 
  10   2   2    10010.72    10073.33     97.86 o 
  12   2   2     6774.43     7383.27     91.27 o 
  14   2   2       26.17       16.67     18.57 o 
  16   2   2      178.00      269.46     25.00 o 
  18   2   2      768.27      717.60     42.68 o 
  20   2   2     1324.68     1309.03     52.99 o 
  22   2   2      705.30      813.03     77.13 o 
  24   2   2       50.56       63.15     41.11 o 
  26   2   2        5.00      -11.77     37.05 o 
  28   2   2        0.50       -3.15     44.34 o 
  30   2   2       14.57      -42.80     41.69 o 
  32   2   2        0.21      -56.04     37.36 o 
 -31   3   2      379.82      308.43     67.57 o 
 -29   3   2      116.23       93.11     55.17 o 
 -27   3   2       54.08        4.50     42.32 o 
 -25   3   2        2.39      -14.97     37.03 o 
 -23   3   2      136.61      165.30     47.30 o 
 -21   3   2      208.34      188.93     31.70 o 
 -19   3   2     4801.59     4959.94     93.91 o 
 -17   3   2     3810.17     3673.66     76.89 o 
 -15   3   2      461.92      579.32     39.78 o 
 -13   3   2     1184.46     1079.09     39.78 o 
 -11   3   2      679.88      674.20     35.75 o 
  -9   3   2     1667.77     1642.37     58.31 o 
  -7   3   2      912.63      675.77     25.79 o 
  -5   3   2        0.56      -14.71     12.43 o 
  -3   3   2       10.24      -19.82     13.21 o 
  -1   3   2     2838.51     3082.00    105.80 o 
   1   3   2      460.01      563.68     29.64 o 
   3   3   2     2450.35     2660.00     52.90 o 
   5   3   2     5160.83     5333.42     97.92 o 
   7   3   2      972.19      798.11     37.85 o 
   9   3   2    26501.16    26025.95    244.60 o 
  11   3   2     4201.16     4386.18     73.61 o 
  13   3   2       30.96       34.98     17.73 o 
  15   3   2      909.10      900.42     50.36 o 
  17   3   2      168.84      131.30     45.22 o 
  19   3   2      692.91      842.16    115.77 o 
  21   3   2       29.69      -20.18     38.89 o 
  23   3   2       26.23        2.93     39.06 o 
  25   3   2     1230.05     1238.32     83.85 o 
  27   3   2       44.06      -25.65     43.66 o 
  29   3   2      217.28      215.27     63.02 o 
 -28   4   2       73.10      111.70     56.93 o 
 -26   4   2       27.96       12.47     53.10 o 
 -24   4   2       21.63       53.81     50.00 o 
 -22   4   2      386.50      285.99     50.51 o 
 -20   4   2      254.58      222.29     43.69 o 
 -18   4   2      324.98      321.88     46.71 o 
 -16   4   2      133.66      152.53     36.39 o 
 -14   4   2       79.98      161.07     29.82 o 
 -12   4   2      815.40      790.17     42.26 o 
 -10   4   2      212.66      236.92     35.74 o 
  -8   4   2      166.26      171.22     43.50 o 
  -6   4   2       43.72       38.26     31.29 o 
  -4   4   2     2235.15     2117.33     52.31 o 
  -2   4   2     5688.12     5615.76     89.11 o 
   0   4   2      113.21       93.91     25.43 o 
   2   4   2      273.39      224.77     30.97 o 
   4   4   2      240.39      307.53     28.91 o 
   6   4   2       97.82       32.83     33.71 o 
   8   4   2     1540.03     1317.44    100.67 o 
  10   4   2      638.08      573.11     44.94 o 
  12   4   2     2734.46     2819.79    105.46 o 
  14   4   2     3876.93     3722.35    124.02 o 
  16   4   2       56.23      104.77     50.07 o 
  18   4   2     1771.30     2045.10    101.26 o 
  20   4   2        5.49      -17.14     39.43 o 
  22   4   2      384.00      470.37     94.20 o 
  24   4   2       95.83       16.92     49.16 o 
  26   4   2      205.86      197.84     63.29 o 
 -25   5   2        3.98      -67.81     45.21 o 
 -23   5   2       10.27      -73.05     48.70 o 
 -21   5   2        9.35       11.39     48.78 o 
 -19   5   2      118.47       -4.47     46.54 o 
 -17   5   2      405.48      495.91     59.62 o 
 -15   5   2      214.83      179.57     41.89 o 
 -13   5   2     1485.11     1360.20     65.35 o 
 -11   5   2      211.35      191.58     43.32 o 
  -9   5   2      398.18      407.65     40.96 o 
  -7   5   2      261.30      326.35     51.37 o 
  -5   5   2       45.87      -17.40     43.54 o 
  -3   5   2        5.02      -36.17     24.11 o 
  -1   5   2      954.41      806.45     84.52 o 
   1   5   2       55.28       28.67     25.01 o 
   3   5   2       25.12       -8.75     27.39 o 
   5   5   2     1943.79     1730.40     65.75 o 
   7   5   2      689.13      749.28    125.98 o 
   9   5   2       35.08       53.14     41.65 o 
  11   5   2     1002.60     1164.87     93.09 o 
  13   5   2      283.12      243.08     61.55 o 
  15   5   2      143.36      116.13     50.05 o 
  17   5   2      106.73      212.11     60.53 o 
  19   5   2      139.44      130.33     59.47 o 
  21   5   2       12.60      -12.59     47.57 o 
  23   5   2      246.44      145.99     65.17 o 
 -18   6   2      180.94      243.08     70.72 o 
 -16   6   2      787.30      724.35     92.44 o 
 -14   6   2      243.40      253.50     76.44 o 
 -12   6   2      282.59      371.26     64.89 o 
 -10   6   2       84.58       72.34     46.87 o 
  -8   6   2        0.10      -19.30     33.10 o 
  -6   6   2      596.49      646.54     62.11 o 
  -4   6   2       78.63       66.23     71.97 o 
  -2   6   2      503.81      718.02     67.13 o 
   0   6   2      516.33      664.79    151.42 o 
   2   6   2     1215.69     1291.28     87.17 o 
   4   6   2       98.55      172.38     83.46 o 
   6   6   2      344.33      394.17     94.94 o 
   8   6   2      776.39      652.02     80.45 o 
  10   6   2        8.68       26.54     46.98 o 
  12   6   2      460.92      351.62     69.78 o 
  14   6   2      101.24       60.11     53.28 o 
  16   6   2      402.30      509.30    117.04 o 
 -35   1   3      126.89       65.30     71.30 o 
 -33   1   3        7.29      -44.57     31.83 o 
 -31   1   3        1.94      -43.44     28.96 o 
 -29   1   3        1.10      -15.03     28.56 o 
 -27   1   3     1061.80      926.17     53.60 o 
 -25   1   3       42.96       60.48     31.88 o 
 -23   1   3      170.20      165.50     26.70 o 
 -21   1   3     1248.06     1293.46     53.14 o 
 -19   1   3     2708.48     2862.39     82.99 o 
 -17   1   3     5087.28     5897.85    117.89 o 
 -15   1   3     1358.59     1331.71     51.46 o 
 -13   1   3     3721.28     3759.98     56.87 o 
 -11   1   3    10448.45    10293.50    121.97 o 
  -9   1   3      618.20      808.25     30.80 o 
  -7   1   3      297.74      154.63     17.54 o 
  -5   1   3    42483.04    42064.44    582.94 o 
  -3   1   3     3899.23     4275.58    127.30 o 
  -1   1   3     1259.85     1273.44     21.80 o 
   1   1   3        1.76       20.09     11.77 o 
   3   1   3    29141.61    31476.78    298.29 o 
   5   1   3    51916.81    53832.02    628.43 o 
   7   1   3     3912.43     3949.38     91.37 o 
   9   1   3     3385.98     3747.60     53.97 o 
  11   1   3    11585.02    12222.82    127.00 o 
  13   1   3     1990.77     1940.71     50.05 o 
  15   1   3      175.10      225.81     24.16 o 
  17   1   3     2011.30     1851.44     47.63 o 
  19   1   3     2669.21     2457.26     57.61 o 
  21   1   3      242.83      221.19     29.67 o 
  23   1   3        0.58       -5.44     25.76 o 
  25   1   3      164.85      275.18     42.06 o 
  27   1   3        5.40      -36.24     60.55 o 
  29   1   3       25.44      -10.00     39.83 o 
  31   1   3       32.97      -10.47     41.84 o 
  33   1   3      271.56      243.42     89.06 o 
 -34   2   3       44.19       22.43     48.86 o 
 -32   2   3        2.12      -18.36     41.02 o 
 -30   2   3      618.86      662.03     79.35 o 
 -28   2   3      150.30      141.52     39.78 o 
 -26   2   3        5.59       -6.57     27.14 o 
 -24   2   3      449.58      728.11     65.46 o 
 -22   2   3     1092.11      956.86     54.01 o 
 -20   2   3     7242.65     7187.44    133.92 o 
 -18   2   3      600.43      510.84     52.66 o 
 -16   2   3      788.04      590.56     34.78 o 
 -14   2   3      939.97      987.93     66.14 o 
 -12   2   3     7181.75     7372.10    113.73 o 
 -10   2   3      165.10      106.92     20.64 o 
  -8   2   3      269.56      263.50     52.00 o 
  -6   2   3    24440.40    24224.59    499.65 o 
  -4   2   3     4543.54     4185.90     77.60 o 
  -2   2   3     6758.00     6922.25    213.89 o 
   0   2   3    17363.15    19208.23    657.20 o 
   2   2   3     8288.65     9035.98    106.07 o 
   4   2   3     4478.81     4179.02     58.79 o 
   6   2   3     2489.50     2519.69     45.04 o 
   8   2   3        0.16        1.08     12.26 o 
  10   2   3     7537.18     7011.49     90.66 o 
  12   2   3      409.83      521.44     33.92 o 
  14   2   3     7189.19     7036.86     93.30 o 
  16   2   3      443.84      570.61     42.15 o 
  18   2   3       93.47       51.72     24.72 o 
  20   2   3        1.59      -23.59     22.32 o 
  22   2   3        4.39       -9.56     35.34 o 
  24   2   3      467.75      472.19    106.02 o 
  26   2   3       14.24        9.24     40.11 o 
  28   2   3       14.42       20.39     44.16 o 
  30   2   3       93.14       -4.32     66.30 o 
  32   2   3        0.04      -31.00     46.84 o 
 -33   3   3        0.04       83.85     55.83 o 
 -31   3   3      259.34      216.43     64.77 o 
 -29   3   3      684.67      724.10    172.25 o 
 -27   3   3      469.82      454.71     71.50 o 
 -25   3   3        8.39        3.26     39.42 o 
 -23   3   3      102.39      122.67     35.23 o 
 -21   3   3     3311.32     3111.01     90.37 o 
 -19   3   3     3021.86     2803.36    101.28 o 
 -17   3   3       40.20      133.23     37.26 o 
 -15   3   3     8993.42     8779.55    141.56 o 
 -13   3   3     5090.95     4819.24     95.78 o 
 -11   3   3      570.78      537.16     35.73 o 
  -9   3   3     1726.45     1351.71     47.96 o 
  -7   3   3     3265.53     2815.26     50.57 o 
  -5   3   3     9583.85     9624.17    153.74 o 
  -3   3   3       90.63       57.94     21.78 o 
  -1   3   3     8218.68     9429.31    361.00 o 
   1   3   3      202.43      215.55     24.75 o 
   3   3   3     4230.73     4403.08     99.45 o 
   5   3   3      196.64      262.49     27.81 o 
   7   3   3     2824.76     2203.83     44.09 o 
   9   3   3    13148.58    12754.22    229.12 o 
  11   3   3     2036.73     1922.60     48.60 o 
  13   3   3     1449.79     1443.10     44.01 o 
  15   3   3     2513.17     2725.53    101.78 o 
  17   3   3     1831.80     1961.66     89.84 o 
  19   3   3      661.81      734.66     73.78 o 
  21   3   3     1572.76     1687.90     90.33 o 
  23   3   3      393.58      640.02     98.21 o 
  25   3   3      487.65      494.56    102.42 o 
  27   3   3       44.75       28.00     51.08 o 
  29   3   3       15.68      -71.17     47.45 o 
 -30   4   3      409.00      352.70    109.29 o 
 -28   4   3      207.40      328.26     72.45 o 
 -26   4   3      139.86      185.79     60.82 o 
 -24   4   3       65.82       19.11     36.31 o 
 -22   4   3      373.43      317.64     51.15 o 
 -20   4   3      550.15      663.37     82.11 o 
 -18   4   3      592.12      601.47     76.71 o 
 -16   4   3      244.86      204.35     42.63 o 
 -14   4   3     3727.46     3643.44     91.34 o 
 -12   4   3       90.00       74.22     30.84 o 
 -10   4   3     1700.13     1511.52     58.22 o 
  -8   4   3     6308.18     6557.85    275.30 o 
  -6   4   3        2.14      -33.71     22.47 o 
  -4   4   3        3.18       -7.77     18.38 o 
  -2   4   3      664.97      705.08     33.40 o 
   0   4   3     2628.85     2440.88     63.47 o 
   2   4   3      414.56      509.48     56.10 o 
   4   4   3     4223.97     3786.99     69.13 o 
   6   4   3      225.42      180.37     34.22 o 
   8   4   3     1427.23     1403.90     71.89 o 
  10   4   3      186.16      210.30     48.56 o 
  12   4   3       22.13      -13.51     28.65 o 
  14   4   3     1216.65     1056.58     78.17 o 
  16   4   3        0.31      -41.64     34.59 o 
  18   4   3      104.39      225.14     55.65 o 
  20   4   3      166.14       89.80     51.42 o 
  22   4   3      148.32      235.76     61.59 o 
  24   4   3      318.15      281.73     67.43 o 
  26   4   3      123.62       52.84     55.27 o 
 -25   5   3      223.18      229.28     68.51 o 
 -23   5   3        3.56      -16.06     49.78 o 
 -21   5   3      316.85      282.82     53.52 o 
 -19   5   3      124.33      118.73     43.10 o 
 -17   5   3      932.63     1023.36     72.23 o 
 -15   5   3      136.18       53.88     36.20 o 
 -13   5   3      124.82       38.55     34.93 o 
 -11   5   3      183.38      249.38     42.20 o 
  -9   5   3      401.58      472.25    101.57 o 
  -7   5   3      733.17     1014.85    172.83 o 
  -5   5   3      882.28      855.05     49.67 o 
  -3   5   3       40.73      -15.23     26.69 o 
  -1   5   3      863.38      915.37     99.01 o 
   1   5   3     1608.98     1599.39     55.32 o 
   3   5   3      990.23      999.60     63.72 o 
   5   5   3     1558.60     1401.13     80.92 o 
   7   5   3      880.23      980.46     99.08 o 
   9   5   3     1262.99     1196.27     74.89 o 
  11   5   3      828.64      862.12     85.06 o 
  13   5   3      113.79       60.69     44.07 o 
  15   5   3      142.53       64.04     48.16 o 
  17   5   3      348.23      342.82     75.64 o 
  19   5   3      764.00      728.18     89.62 o 
  21   5   3        5.07      -65.17     43.45 o 
 -18   6   3        0.63      -21.78     50.24 o 
 -16   6   3       16.98       15.74     53.02 o 
 -14   6   3       28.93       80.05     40.73 o 
 -12   6   3      246.59      279.19     51.67 o 
 -10   6   3       22.60        4.39     36.18 o 
  -8   6   3      193.38      278.81     59.08 o 
  -6   6   3       74.64      118.44     72.91 o 
  -4   6   3      481.20      449.15     68.68 o 
  -2   6   3       26.07        7.56     89.46 o 
   0   6   3      303.12      358.93     66.55 o 
   2   6   3       34.77      -35.07     63.89 o 
   4   6   3       24.28       13.62     61.96 o 
   6   6   3       86.08       19.63     66.50 o 
   8   6   3      202.25      263.23     63.46 o 
  10   6   3      347.22      194.24     69.17 o 
  12   6   3        3.61      -17.50     45.23 o 
  14   6   3       66.39       36.47     48.23 o 
  16   6   3      523.07      611.49     86.38 o 
 -36   0   4      218.29      562.82    116.30 o 
 -34   0   4       92.92       64.36     69.43 o 
 -32   0   4      119.44      126.58     71.17 o 
 -30   0   4     2536.36     2230.72    141.94 o 
 -28   0   4      149.11      100.24     39.58 o 
 -26   0   4      814.98      794.41     55.64 o 
 -24   0   4     2247.94     2540.03     88.13 o 
 -22   0   4    13221.72    12969.54    324.34 o 
 -20   0   4     7227.09     8210.29    205.50 o 
 -18   0   4     3689.20     3893.83     95.15 o 
 -16   0   4    11446.89    12807.40    304.78 o 
 -14   0   4    49549.45    48448.13    823.07 o 
 -12   0   4     7580.71     6413.49    168.51 o 
 -10   0   4      236.05      108.96     31.78 o 
  -8   0   4     1910.13     1979.69     74.11 o 
  -6   0   4     2987.05     2200.17     52.95 o 
  -4   0   4      221.43      261.05     31.60 o 
  -2   0   4      358.04      237.35     14.52 o 
   0   0   4    44221.42    45124.97    416.71 o 
   2   0   4      221.66      203.48     17.68 o 
   4   0   4      517.63      645.49     33.32 o 
   6   0   4      271.44      237.85     23.93 o 
   8   0   4    14315.95    13730.31    188.83 o 
  10   0   4     2639.82     2802.08     69.54 o 
  12   0   4     7465.61     7361.96    130.51 o 
  14   0   4       41.13       62.45     31.85 o 
  16   0   4     2472.02     2359.07     75.11 o 
  18   0   4     1006.93      889.31     50.29 o 
  20   0   4      579.94      638.26     50.62 o 
  22   0   4     6511.76     6208.85    144.69 o 
  24   0   4      146.65       89.85     47.47 o 
  26   0   4      102.98      145.95     61.82 o 
  28   0   4       48.39      -50.07     49.94 o 
  30   0   4      114.70       59.02     68.90 o 
  32   0   4      132.50       27.11     62.62 o 
 -35   1   4       24.78       18.99     47.22 o 
 -33   1   4      294.63      272.33     78.00 o 
 -31   1   4       61.33       47.26     36.43 o 
 -29   1   4      467.91      565.67     56.69 o 
 -27   1   4     1291.71     1384.48     62.84 o 
 -25   1   4      381.69      567.47     51.31 o 
 -23   1   4       39.64        8.97     25.33 o 
 -21   1   4     1781.67     1464.90     44.33 o 
 -19   1   4      146.02      279.75     26.09 o 
 -17   1   4       23.31       34.03     17.38 o 
 -15   1   4      314.67      363.23     51.92 o 
 -13   1   4    22328.79    22044.67    204.08 o 
 -11   1   4     3619.49     3317.18     66.15 o 
  -9   1   4       49.46       13.05     14.55 o 
  -7   1   4     1713.29     1799.06     42.17 o 
  -5   1   4    21596.44    22821.47    491.93 o 
  -3   1   4    25383.66    25757.69    717.86 o 
  -1   1   4     4501.75     3801.25     85.10 o 
   1   1   4     7816.86     7729.36    199.78 o 
   3   1   4     7962.20     8385.31    104.94 o 
   5   1   4     1087.67     1294.45     62.75 o 
   7   1   4      102.31      176.51     30.56 o 
   9   1   4    30160.80    31389.41    268.95 o 
  11   1   4     3745.40     3607.21     73.97 o 
  13   1   4     7008.67     6841.08    187.08 o 
  15   1   4      953.73     1098.12     42.94 o 
  17   1   4      971.90     1035.83     37.43 o 
  19   1   4      216.84      229.23     35.40 o 
  21   1   4       32.57       32.01     26.52 o 
  23   1   4     1118.77      911.48     53.76 o 
  25   1   4      213.45      121.49     36.80 o 
  27   1   4       86.47        8.95     33.49 o 
  29   1   4       37.32      -42.57     40.26 o 
  31   1   4      142.36       14.55     61.29 o 
 -34   2   4      174.88      197.20     60.42 o 
 -32   2   4       84.87      101.62     54.24 o 
 -30   2   4      159.08       71.71     59.95 o 
 -28   2   4       65.99       17.36     40.73 o 
 -26   2   4        0.22        7.35     30.47 o 
 -24   2   4      809.08      940.38     67.14 o 
 -22   2   4     3243.40     3337.88     88.34 o 
 -20   2   4      797.58     1006.86     48.83 o 
 -18   2   4       73.09       62.76     25.73 o 
 -16   2   4     4709.34     4245.50     89.09 o 
 -14   2   4      347.50      266.76     30.71 o 
 -12   2   4    17637.86    18081.34    216.46 o 
 -10   2   4     2423.14     2159.53     76.35 o 
  -8   2   4    10048.09    10444.58    175.80 o 
  -6   2   4     7039.12     7666.14    208.44 o 
  -4   2   4     5236.17     5493.11    111.67 o 
  -2   2   4    26154.50    28442.63    888.26 o 
   0   2   4      721.53      491.12     22.30 o 
   2   2   4        1.80      -10.62      8.76 o 
   4   2   4      473.81      317.58     18.64 o 
   6   2   4     3330.26     2889.93     48.69 o 
   8   2   4    17786.32    19822.27    223.97 o 
  10   2   4    16349.74    16625.92    347.23 o 
  12   2   4    10855.43    10357.94    234.73 o 
  14   2   4     5489.78     5037.97     97.03 o 
  16   2   4      151.98      201.65     31.77 o 
  18   2   4      353.63      395.45     41.41 o 
  20   2   4      896.56      901.86    166.96 o 
  22   2   4      452.32      323.10     59.95 o 
  24   2   4     1452.59     1452.20     86.18 o 
  26   2   4       56.74       65.84     46.29 o 
  28   2   4      529.30      703.73     84.02 o 
  30   2   4      708.31      955.75    118.31 o 
 -33   3   4       39.17       28.54     54.71 o 
 -31   3   4      902.45      941.67    134.60 o 
 -29   3   4        0.93      -10.54     48.36 o 
 -27   3   4       28.47       -1.00     45.04 o 
 -25   3   4     1084.81     1222.58     61.64 o 
 -23   3   4        0.62      -34.76     23.17 o 
 -21   3   4       37.03      -13.20     22.51 o 
 -19   3   4     2583.72     2565.07     68.12 o 
 -17   3   4     2419.67     2056.54     68.46 o 
 -15   3   4     5213.77     4905.47    101.44 o 
 -13   3   4        7.77        6.42     20.17 o 
 -11   3   4     2105.47     1911.73     59.14 o 
  -9   3   4     4816.96     5071.23     95.92 o 
  -7   3   4       16.74        6.93     12.85 o 
  -5   3   4       16.70       40.19     19.94 o 
  -3   3   4     8546.18     9489.84    262.27 o 
  -1   3   4     2374.18     2264.56     68.50 o 
   1   3   4     1651.56     1861.72     55.66 o 
   3   3   4       11.31       11.59     23.57 o 
   5   3   4      364.36      352.32     52.51 o 
   7   3   4       30.40       -9.93     14.84 o 
   9   3   4      537.86      556.76     32.21 o 
  11   3   4     6215.96     5651.11    105.45 o 
  13   3   4      481.58      691.71     60.56 o 
  15   3   4     1493.77     1299.93     53.90 o 
  17   3   4      384.81      404.73     60.49 o 
  19   3   4      344.77      375.08     63.32 o 
  21   3   4      102.61      124.44     49.82 o 
  23   3   4     1475.82     1605.49     92.72 o 
  25   3   4       10.54      -13.73     44.89 o 
  27   3   4      299.64      328.08     71.18 o 
  29   3   4       69.18      109.50     75.31 o 
 -30   4   4      326.53      365.12     80.25 o 
 -28   4   4      356.13      474.72     78.83 o 
 -26   4   4        5.54       24.72     49.34 o 
 -24   4   4        9.60      -50.11     33.41 o 
 -22   4   4       49.93       -8.74     32.58 o 
 -20   4   4     1341.53     1059.45     64.84 o 
 -18   4   4       83.84       32.23     25.99 o 
 -16   4   4      166.00      187.19     37.33 o 
 -14   4   4     3465.40     3657.10    107.14 o 
 -12   4   4     2076.95     2285.87     99.64 o 
 -10   4   4      142.84      198.39     36.76 o 
  -8   4   4      704.42      639.77     90.22 o 
  -6   4   4      408.72      497.04     53.47 o 
  -4   4   4     2024.53     2141.10     54.82 o 
  -2   4   4     1571.66     1630.70     48.24 o 
   0   4   4        1.51      -20.30     16.57 o 
   2   4   4      287.27      243.24     45.88 o 
   4   4   4      818.58      697.09     41.06 o 
   6   4   4     1327.49     1292.51     68.36 o 
   8   4   4       89.39       35.08     56.42 o 
  10   4   4     1530.34     1414.27    111.90 o 
  12   4   4      553.31      500.90     65.59 o 
  14   4   4     1143.15     1048.90     72.42 o 
  16   4   4        0.28       11.75     36.16 o 
  18   4   4      694.04      859.36    100.35 o 
  20   4   4       42.94        4.38     47.27 o 
  22   4   4      334.43      369.52     69.69 o 
  24   4   4      293.88      211.90     64.11 o 
  26   4   4      158.91       15.53     55.48 o 
 -25   5   4        9.76      -32.95     47.49 o 
 -23   5   4       98.80      141.08     48.94 o 
 -21   5   4        0.98      -45.27     36.63 o 
 -19   5   4       12.14       -7.94     36.09 o 
 -17   5   4      102.07      127.72     44.53 o 
 -15   5   4     1081.32     1081.91     74.10 o 
 -13   5   4      556.80      584.86    112.10 o 
 -11   5   4     1228.41     1294.05     94.11 o 
  -9   5   4       12.34      -11.64     30.88 o 
  -7   5   4      322.24      398.60     70.62 o 
  -5   5   4       90.31       96.52     35.61 o 
  -3   5   4       36.68       11.97     36.87 o 
  -1   5   4       52.81      -26.69     36.87 o 
   1   5   4      270.93      295.09     48.88 o 
   3   5   4      485.14      534.79     62.62 o 
   5   5   4     1521.92     1380.42     75.85 o 
   7   5   4      788.29      875.26     78.25 o 
   9   5   4        3.30      -18.24     50.81 o 
  11   5   4        0.32       26.24     40.48 o 
  13   5   4      174.42       69.52     73.37 o 
  15   5   4      237.79      208.95     59.66 o 
  17   5   4        8.21       52.18     47.75 o 
  19   5   4       61.47        1.21     65.23 o 
  21   5   4      384.95      436.71     78.06 o 
 -18   6   4        2.04      -69.88     46.58 o 
 -16   6   4        9.94       11.12     40.48 o 
 -14   6   4        5.09       -6.43     57.02 o 
 -12   6   4      696.80      881.23     73.42 o 
 -10   6   4      531.86      501.43     74.37 o 
  -8   6   4     1559.51     1524.09    132.99 o 
  -6   6   4       28.73       74.82    217.18 o 
  -4   6   4       62.30       73.85     53.37 o 
  -2   6   4      112.73       97.21     62.82 o 
   0   6   4      218.70       96.62     76.71 o 
   2   6   4      152.29      111.02     58.02 o 
   4   6   4       14.33       26.98     49.88 o 
   6   6   4        0.25      -26.44     63.43 o 
   8   6   4      347.54      445.14     87.66 o 
  10   6   4      597.22      570.99     97.94 o 
  12   6   4      195.66      149.91     58.46 o 
  14   6   4      599.03      806.42    155.89 o 
 -35   1   5      142.04      242.19     63.11 o 
 -33   1   5      105.16       74.38     38.87 o 
 -31   1   5      186.01      163.78     43.44 o 
 -29   1   5      281.77      243.52     43.47 o 
 -27   1   5     1239.68     1188.91     58.57 o 
 -25   1   5      624.59      693.61     55.83 o 
 -23   1   5      736.38      834.99     49.05 o 
 -21   1   5     1122.40     1190.03     40.63 o 
 -19   1   5     1024.02      947.87     39.36 o 
 -17   1   5     2596.81     2840.08     65.82 o 
 -15   1   5     4628.96     4591.12     89.06 o 
 -13   1   5        0.74        8.62     28.37 o 
 -11   1   5    18628.83    17948.28    258.35 o 
  -9   1   5    14133.99    13197.64    159.98 o 
  -7   1   5        9.37        0.10      8.71 o 
  -5   1   5       27.12       91.75     12.15 o 
  -3   1   5     3692.84     4261.75     49.87 o 
  -1   1   5      890.05      828.86     37.05 o 
   1   1   5     1969.63     1695.75     61.42 o 
   3   1   5    47286.29    49391.04    458.87 o 
   5   1   5      761.07      543.02     31.07 o 
   7   1   5      820.67      772.81     27.00 o 
   9   1   5    12287.07    12203.18    179.88 o 
  11   1   5      350.51      288.64     32.25 o 
  13   1   5     7248.80     7413.44     96.46 o 
  15   1   5        0.07       -1.18     15.74 o 
  17   1   5       27.59       -3.11     20.96 o 
  19   1   5     3135.70     3085.08     81.43 o 
  21   1   5     1667.12     1583.80     62.17 o 
  23   1   5        2.29      -31.98     26.35 o 
  25   1   5       94.50        1.78     30.41 o 
  27   1   5      102.95       83.86     40.20 o 
  29   1   5      189.68      111.76     70.64 o 
  31   1   5        0.38      -41.53     55.15 o 
 -34   2   5       59.30       96.53     58.15 o 
 -32   2   5       43.69       18.47     34.67 o 
 -30   2   5      156.31      117.79     53.88 o 
 -28   2   5        0.35      -42.00     28.00 o 
 -26   2   5      110.79      179.84     41.29 o 
 -24   2   5     1152.24      987.65     57.35 o 
 -22   2   5      156.16      172.56     37.15 o 
 -20   2   5      256.73      260.80     37.83 o 
 -18   2   5      894.26     1019.44     48.21 o 
 -16   2   5      775.98      847.00     41.02 o 
 -14   2   5     1477.32     1492.31     51.69 o 
 -12   2   5     1307.46     1089.82     43.10 o 
 -10   2   5      722.39      638.40     33.56 o 
  -8   2   5    15341.11    15660.36    171.13 o 
  -6   2   5       45.97       26.70     12.71 o 
  -4   2   5      888.01      863.49     29.83 o 
  -2   2   5     3235.28     3739.92    140.39 o 
   0   2   5       36.82        9.74      9.71 o 
   2   2   5      414.25      511.17     32.96 o 
   4   2   5      972.09      808.00     52.94 o 
   6   2   5     7828.96     7843.45    152.61 o 
   8   2   5     4332.61     4360.15     84.63 o 
  10   2   5     7487.98     7655.45    121.09 o 
  12   2   5     5071.60     5104.62     97.28 o 
  14   2   5     3495.88     3476.68    122.99 o 
  16   2   5       16.88       39.87     27.27 o 
  18   2   5       26.39       25.19     25.61 o 
  20   2   5      585.97      599.82     51.58 o 
  22   2   5      285.98      288.29    106.15 o 
  24   2   5      370.80      341.09     65.96 o 
  26   2   5       76.89       94.06     47.90 o 
  28   2   5      367.98      455.66     74.81 o 
  30   2   5       74.89       12.72     47.11 o 
 -33   3   5        2.14       -9.54     53.43 o 
 -31   3   5      100.69       19.01     52.77 o 
 -29   3   5      167.87       47.47     52.45 o 
 -27   3   5      228.25      108.93     41.33 o 
 -25   3   5       30.25       14.12     31.38 o 
 -23   3   5       11.14      -32.77     21.85 o 
 -21   3   5       94.78       63.77     28.06 o 
 -19   3   5      323.16      571.62     72.55 o 
 -17   3   5     3199.72     2763.62     79.22 o 
 -15   3   5     4320.42     4177.13     94.04 o 
 -13   3   5     1431.12     1532.37     54.86 o 
 -11   3   5      242.21      273.80     41.31 o 
  -9   3   5     1145.39     1078.22     44.69 o 
  -7   3   5     3395.82     3494.74     59.02 o 
  -5   3   5       88.50       36.44     19.82 o 
  -3   3   5      345.37      546.72     31.05 o 
  -1   3   5     2888.80     3000.20    100.64 o 
   1   3   5    22461.97    23398.24    714.25 o 
   3   3   5     2115.39     1869.67     38.29 o 
   5   3   5      256.73      319.61     29.60 o 
   7   3   5       53.20        6.71     20.65 o 
   9   3   5     3564.88     3520.17    115.29 o 
  11   3   5     1391.02     1289.31     52.73 o 
  13   3   5     6846.54     6816.97    162.06 o 
  15   3   5     5158.10     5099.02    132.03 o 
  17   3   5     1552.00     1355.33    102.08 o 
  19   3   5       11.11        0.84     37.66 o 
  21   3   5      258.22      160.85     53.95 o 
  23   3   5     1085.60     1228.86    129.59 o 
  25   3   5      201.95      246.67     64.52 o 
  27   3   5      105.18       49.47     57.58 o 
 -30   4   5        7.34       -7.09     53.94 o 
 -28   4   5       45.86      273.00     69.98 o 
 -26   4   5      528.14      473.88     64.33 o 
 -24   4   5      589.69      724.21     68.61 o 
 -22   4   5       32.79      -37.97     30.12 o 
 -20   4   5        4.19       -1.34     25.01 o 
 -18   4   5        2.05      -13.62     26.27 o 
 -16   4   5     4518.31     4211.72    104.09 o 
 -14   4   5     4994.76     4788.43    108.82 o 
 -12   4   5     1515.20     1595.92     63.60 o 
 -10   4   5     3748.67     4196.64     98.82 o 
  -8   4   5     1414.65     1639.89     79.51 o 
  -6   4   5     1037.45     1064.42     52.64 o 
  -4   4   5      770.31      815.58     53.22 o 
  -2   4   5      142.49       86.75     22.46 o 
   0   4   5     1680.43     1541.30     57.61 o 
   2   4   5      189.42      133.15     36.24 o 
   4   4   5     1948.58     1807.19     76.46 o 
   6   4   5       12.61      -17.51     25.89 o 
   8   4   5      165.48      122.56     40.71 o 
  10   4   5      649.99      684.74    186.67 o 
  12   4   5     2713.57     2416.71    162.77 o 
  14   4   5      480.30      401.82     91.80 o 
  16   4   5     6265.60     6382.53    191.35 o 
  18   4   5       36.85       71.20     48.57 o 
  20   4   5     1388.92     1246.09     87.37 o 
  22   4   5       70.73       11.63     47.26 o 
  24   4   5       22.67      -24.59     73.44 o 
 -25   5   5      650.59      728.55     77.31 o 
 -23   5   5      460.87      521.51     65.01 o 
 -21   5   5      164.43      104.40     44.30 o 
 -19   5   5       66.22       68.19     47.67 o 
 -17   5   5        8.64      -53.52     36.14 o 
 -15   5   5       81.62       75.02     35.63 o 
 -13   5   5       72.97       70.19     34.40 o 
 -11   5   5      119.13      101.62     37.62 o 
  -9   5   5     4667.10     5053.89    414.18 o 
  -7   5   5      993.44     1336.10    180.88 o 
  -5   5   5       82.46      108.03     45.18 o 
  -3   5   5       16.47       18.17     40.29 o 
  -1   5   5       13.87       23.79     37.31 o 
   1   5   5        9.06      -65.20     43.46 o 
   3   5   5      207.65      198.08     47.22 o 
   5   5   5     1018.21     1061.78     84.94 o 
   7   5   5      811.70     1059.60     84.99 o 
   9   5   5       13.28       -1.58     38.23 o 
  11   5   5       73.29       64.12     59.22 o 
  13   5   5      649.73      710.55     80.29 o 
  15   5   5      196.28      157.43     54.33 o 
  17   5   5      211.70      169.20     60.30 o 
  19   5   5        6.51      -12.03     47.92 o 
  21   5   5      506.91      590.47     87.09 o 
 -18   6   5       66.58       37.32     46.65 o 
 -16   6   5       90.74      121.97     88.89 o 
 -14   6   5      348.70      340.61    100.68 o 
 -12   6   5      184.90      217.78     88.93 o 
 -10   6   5      123.86      208.84     83.46 o 
  -8   6   5      777.69     1319.54    328.88 o 
  -6   6   5       41.51      110.67    113.97 o 
  -4   6   5       16.40      -15.99     42.98 o 
  -2   6   5        8.62        6.75     42.84 o 
   0   6   5      100.10       52.79     72.44 o 
   2   6   5      322.13      320.41     68.72 o 
   4   6   5       48.15       34.48     49.28 o 
   6   6   5        8.36      -18.56     63.29 o 
   8   6   5       55.23       62.66     48.96 o 
  10   6   5       81.34       38.19     49.40 o 
  12   6   5      465.19      431.89     73.76 o 
 -36   0   6      245.99      388.57    104.29 o 
 -34   0   6      101.36      277.20     93.60 o 
 -32   0   6      746.82      889.16    123.91 o 
 -30   0   6      220.69      151.42     67.97 o 
 -28   0   6     1010.65      874.74    116.57 o 
 -26   0   6      184.09      201.23     43.23 o 
 -24   0   6      705.15      746.27     63.71 o 
 -22   0   6     8838.86     8278.47    162.40 o 
 -20   0   6     2726.36     2532.09    125.92 o 
 -18   0   6     5807.22     6170.87    193.75 o 
 -16   0   6    10125.81     9831.67    249.30 o 
 -14   0   6     1003.64     1130.85     70.10 o 
 -12   0   6     2454.16     2492.84     99.08 o 
 -10   0   6    21872.30    20055.12    380.96 o 
  -8   0   6    49796.06    50826.28    481.49 o 
  -6   0   6   123881.89   120974.42   1084.02 o 
  -4   0   6     6416.73     7771.08    143.54 o 
  -2   0   6     9270.77     8430.41    101.79 o 
   0   0   6    31993.65    33991.67    327.77 o 
   2   0   6      241.74      183.17     17.66 o 
   4   0   6     8611.32     8034.23    126.77 o 
   6   0   6        6.80       37.98     18.42 o 
   8   0   6    13018.54    13042.99    190.95 o 
  10   0   6     3050.03     3321.36     82.02 o 
  12   0   6        7.35        4.51     21.00 o 
  14   0   6     9412.23     9324.52    166.45 o 
  16   0   6     9487.18     9360.72    171.78 o 
  18   0   6       73.51       78.11     33.49 o 
  20   0   6        9.46      -20.06     28.92 o 
  22   0   6       25.86       -0.40     46.73 o 
  24   0   6     1654.07     1619.43    116.44 o 
  26   0   6        0.38      -63.29     42.19 o 
  28   0   6        0.08      -42.46     51.94 o 
  30   0   6       84.97      110.83     64.09 o 
 -35   1   6      341.67      459.11     75.33 o 
 -33   1   6       25.57      114.82     48.42 o 
 -31   1   6      654.65      953.94     72.13 o 
 -29   1   6       10.40      -39.28     26.18 o 
 -27   1   6      352.16      303.89     47.04 o 
 -25   1   6     1200.45     1125.90     76.35 o 
 -23   1   6      271.53      262.09     37.40 o 
 -21   1   6     3897.50     3661.76    123.44 o 
 -19   1   6     2158.15     1843.14     52.49 o 
 -17   1   6      280.62      221.68     38.00 o 
 -15   1   6       28.36       -1.67     16.24 o 
 -13   1   6     4914.74     4699.79     87.85 o 
 -11   1   6      319.16      577.57     32.82 o 
  -9   1   6    12036.76    12741.48    183.92 o 
  -7   1   6      438.57      542.03     37.67 o 
  -5   1   6     8362.43     8228.45    121.40 o 
  -3   1   6    16945.76    15987.26    142.25 o 
  -1   1   6     4958.60     4802.85     56.13 o 
   1   1   6    11892.13    12232.84    119.71 o 
   3   1   6    16223.71    15434.33    145.30 o 
   5   1   6        4.81       -6.75      9.50 o 
   7   1   6      480.57      548.45     23.51 o 
   9   1   6      651.64      680.78     33.59 o 
  11   1   6       16.94       18.51     15.16 o 
  13   1   6      498.55      521.66     31.67 o 
  15   1   6       85.77       59.45     24.39 o 
  17   1   6     3161.85     3270.27    107.60 o 
  19   1   6     2406.91     2358.96     73.56 o 
  21   1   6     1386.54     1328.37     59.79 o 
  23   1   6      152.19      126.38     37.45 o 
  25   1   6      592.15      629.93     58.73 o 
  27   1   6       11.29        4.83     40.37 o 
  29   1   6       21.38       41.79     59.82 o 
 -34   2   6        9.39       -9.99     35.46 o 
 -32   2   6       96.66      145.09     55.18 o 
 -30   2   6      707.60     1151.00     79.94 o 
 -28   2   6      116.52      145.16     39.15 o 
 -26   2   6        0.59      -39.18     26.12 o 
 -24   2   6      332.49      433.95     48.34 o 
 -22   2   6       25.07       55.24     36.32 o 
 -20   2   6      802.68     1000.52     55.30 o 
 -18   2   6      124.12      152.47     31.43 o 
 -16   2   6     1372.31     1368.52     52.38 o 
 -14   2   6     2079.28     1844.19     57.85 o 
 -12   2   6       15.12       70.20     21.17 o 
 -10   2   6       65.41       66.91     12.34 o 
  -8   2   6      157.44      167.50     17.13 o 
  -6   2   6      204.36      297.17     21.02 o 
  -4   2   6      621.07      901.82     28.51 o 
  -2   2   6     1150.00     1012.27     26.87 o 
   0   2   6     2331.64     2381.27     39.37 o 
   2   2   6     1946.32     1764.21     69.19 o 
   4   2   6     6240.71     6499.16    117.85 o 
   6   2   6     5331.10     5606.53     97.07 o 
   8   2   6     3200.02     3115.08     81.39 o 
  10   2   6       54.07       40.43     26.52 o 
  12   2   6      272.49      251.97     31.57 o 
  14   2   6      722.63      722.47     90.82 o 
  16   2   6      860.88      784.43     73.57 o 
  18   2   6     1426.81     1319.74     57.47 o 
  20   2   6      718.59      873.72     71.83 o 
  22   2   6      453.73      491.34     52.06 o 
  24   2   6        8.97       78.09     46.57 o 
  26   2   6      528.78      692.76     99.08 o 
  28   2   6      840.53     1050.38    101.74 o 
 -33   3   6      109.26       67.62     76.85 o 
 -31   3   6       30.19       -2.72     48.97 o 
 -29   3   6      145.97      104.81     40.50 o 
 -27   3   6      175.61      252.90     73.02 o 
 -25   3   6        0.39      -22.13     25.07 o 
 -23   3   6      375.26      290.39     53.39 o 
 -21   3   6      646.34      541.23    130.65 o 
 -19   3   6     1080.08      958.24     53.20 o 
 -17   3   6     1261.02     1133.13     54.60 o 
 -15   3   6      293.56      259.86     36.99 o 
 -13   3   6     2001.84     1688.92     58.27 o 
 -11   3   6     3569.03     3517.71     82.20 o 
  -9   3   6      360.42      315.91     34.94 o 
  -7   3   6    15212.08    16481.28    170.23 o 
  -5   3   6     2034.09     2534.33     52.53 o 
  -3   3   6        2.57       -2.09     15.34 o 
  -1   3   6     1736.37     1581.71     52.35 o 
   1   3   6      274.10      361.91     24.26 o 
   3   3   6      218.35      372.79     41.19 o 
   5   3   6     1130.99      979.22     47.95 o 
   7   3   6       13.61      -10.29     21.03 o 
   9   3   6      628.75      476.36     42.25 o 
  11   3   6        9.02       -2.30     21.91 o 
  13   3   6      647.16      642.30     46.57 o 
  15   3   6        0.26       19.59     24.48 o 
  17   3   6      445.50      508.28     68.22 o 
  19   3   6      255.13      335.17     84.26 o 
  21   3   6      455.68      478.21     71.74 o 
  23   3   6       25.32       -5.58     42.64 o 
  25   3   6       65.10       -5.99     92.40 o 
  27   3   6        4.59      -45.01     43.06 o 
 -30   4   6       53.70      100.06     56.33 o 
 -28   4   6      485.51      412.56     80.75 o 
 -26   4   6      501.53      485.11     62.30 o 
 -24   4   6      169.26      228.41     48.73 o 
 -22   4   6       87.78      127.37     42.71 o 
 -20   4   6      341.05      421.08     51.20 o 
 -18   4   6      334.34      369.55     47.78 o 
 -16   4   6     1173.94     1035.62     56.38 o 
 -14   4   6      133.92      164.46     37.43 o 
 -12   4   6      262.70      327.31     43.52 o 
 -10   4   6      881.83      971.12     51.48 o 
  -8   4   6     1035.97     1001.03     56.47 o 
  -6   4   6     1419.42     1394.41     86.58 o 
  -4   4   6     5764.65     6225.34    271.17 o 
  -2   4   6     2262.12     2468.01     80.79 o 
   0   4   6      309.86      338.58     39.36 o 
   2   4   6       88.69       51.40     34.47 o 
   4   4   6      236.83      264.43     45.45 o 
   6   4   6        7.19      -40.01     26.67 o 
   8   4   6      433.80      455.47    163.10 o 
  10   4   6      728.31      762.86     52.01 o 
  12   4   6      822.36      963.79     68.55 o 
  14   4   6     1693.67     1643.31    212.58 o 
  16   4   6      466.25      464.11     88.73 o 
  18   4   6      218.23      309.85     65.23 o 
  20   4   6      296.72      341.84     71.83 o 
  22   4   6      295.91      245.57     63.47 o 
  24   4   6       26.64      -30.93     46.64 o 
 -25   5   6      398.91      412.74     63.47 o 
 -23   5   6        4.08       24.67     44.29 o 
 -21   5   6       22.33       51.93     41.64 o 
 -19   5   6      154.94      140.02     55.16 o 
 -17   5   6      146.68       52.28     37.26 o 
 -15   5   6       95.90       75.20     38.65 o 
 -13   5   6       29.89      -20.86     31.66 o 
 -11   5   6     2470.32     2572.47    212.30 o 
  -9   5   6      227.26      504.33     60.30 o 
  -7   5   6      641.91     1057.70    289.62 o 
  -5   5   6      124.29      -14.69     58.62 o 
  -3   5   6     2094.99     1990.92     97.08 o 
  -1   5   6       41.39       -7.93     37.72 o 
   1   5   6      555.11      564.29     73.73 o 
   3   5   6      304.28      359.71     56.67 o 
   5   5   6       13.09        0.22     43.00 o 
   7   5   6      172.93      180.34     50.46 o 
   9   5   6      224.74      322.01     59.15 o 
  11   5   6       11.56        3.65     38.79 o 
  13   5   6       19.20       22.25     41.37 o 
  15   5   6        1.64       -0.46     43.06 o 
  17   5   6      867.98     1028.59     99.47 o 
  19   5   6      292.62      117.84     57.06 o 
 -18   6   6       79.14      141.59     53.25 o 
 -16   6   6        2.15       -7.53     50.95 o 
 -14   6   6      612.94      742.02    124.31 o 
 -12   6   6       15.25       10.95     62.89 o 
 -10   6   6     1078.16     1191.87    257.38 o 
  -8   6   6       46.87      -15.27     81.85 o 
  -6   6   6      148.34      290.30    334.22 o 
  -4   6   6      120.66      194.02     84.92 o 
  -2   6   6       70.09       75.26     50.31 o 
   0   6   6        3.28      -61.07     43.20 o 
   2   6   6      290.72      224.15     63.74 o 
   4   6   6       71.99       -1.28     51.56 o 
   6   6   6     1534.09     1569.76    138.74 o 
   8   6   6       97.06       65.70     77.31 o 
  10   6   6       44.05       47.30     48.91 o 
  12   6   6      252.73      304.82     67.68 o 
 -35   1   7       34.48       29.27     48.63 o 
 -33   1   7      721.86      775.22    156.49 o 
 -31   1   7       14.45      -15.90     33.46 o 
 -29   1   7        6.36      -26.25     28.67 o 
 -27   1   7     1218.92     1187.49     58.20 o 
 -25   1   7       21.69      -18.97     25.05 o 
 -23   1   7      334.28      300.96     91.87 o 
 -21   1   7      787.55      888.59     57.56 o 
 -19   1   7       44.18       62.71     56.22 o 
 -17   1   7     5658.41     4756.50     97.88 o 
 -15   1   7      310.02      411.43     63.63 o 
 -13   1   7      498.05      570.23     33.75 o 
 -11   1   7    13588.30    13447.53    172.08 o 
  -9   1   7     1867.80     1688.66     37.89 o 
  -7   1   7     3410.12     3214.48     69.22 o 
  -5   1   7      101.66       37.64     14.32 o 
  -3   1   7    29286.32    30450.51    334.83 o 
  -1   1   7     1944.68     1746.68     33.69 o 
   1   1   7      167.09      176.64     18.59 o 
   3   1   7     4981.44     4373.77     60.28 o 
   5   1   7     8072.10     7715.99     89.76 o 
   7   1   7      717.83      635.61     25.23 o 
   9   1   7      134.77      201.76     20.22 o 
  11   1   7     2588.47     2624.47     52.13 o 
  13   1   7      732.01      753.58     41.11 o 
  15   1   7      103.95       84.17     27.57 o 
  17   1   7     1344.01     1241.92     55.66 o 
  19   1   7     3716.68     3500.50     91.26 o 
  21   1   7        0.05      -12.49     27.11 o 
  23   1   7      106.09       61.78     34.48 o 
  25   1   7       42.15       44.74     41.85 o 
  27   1   7      842.04      865.60     82.40 o 
  29   1   7       48.76      -72.51     48.34 o 
 -34   2   7        2.08      -51.36     34.24 o 
 -32   2   7       13.96      -56.41     39.26 o 
 -30   2   7      382.96      659.32     81.18 o 
 -28   2   7      134.06      155.18     53.66 o 
 -26   2   7       98.87       98.81     36.44 o 
 -24   2   7      918.63      929.27     63.92 o 
 -22   2   7        2.18       -7.00     27.08 o 
 -20   2   7     2763.13     2766.78     80.46 o 
 -18   2   7      399.09      536.17    100.44 o 
 -16   2   7       47.80       13.88     21.62 o 
 -14   2   7      696.38      658.44     44.51 o 
 -12   2   7     1206.17     1078.67     44.54 o 
 -10   2   7     8441.13     8788.04    103.02 o 
  -8   2   7     5542.77     5544.90    146.94 o 
  -6   2   7    20904.66    22754.44    538.66 o 
  -4   2   7     4714.22     5288.47     80.28 o 
  -2   2   7     1230.14     1215.70     30.46 o 
   0   2   7     1899.78     2016.80     37.78 o 
   2   2   7     1696.22     1597.22     88.86 o 
   4   2   7      545.43      611.38     37.37 o 
   6   2   7     2189.08     1915.61     56.00 o 
   8   2   7     1258.60     1311.90     85.30 o 
  10   2   7      254.93      197.52     30.88 o 
  12   2   7        1.54       -2.96     20.96 o 
  14   2   7      924.46      826.01     64.77 o 
  16   2   7        7.32      -15.57     25.63 o 
  18   2   7      299.07      295.38     40.84 o 
  20   2   7     2213.97     2057.80     74.81 o 
  22   2   7     1953.66     1914.69     74.64 o 
  24   2   7      466.09      604.72     92.87 o 
  26   2   7      380.42      404.16     72.04 o 
  28   2   7      119.54      174.53     61.87 o 
 -33   3   7      439.59      648.42     86.37 o 
 -31   3   7        9.95       26.85     38.93 o 
 -29   3   7       13.30       13.54     37.26 o 
 -27   3   7      796.34     1083.61     64.29 o 
 -25   3   7      113.75      264.42     39.45 o 
 -23   3   7       50.38       37.30     33.40 o 
 -21   3   7      418.47      310.83     45.65 o 
 -19   3   7       82.42       55.91     52.60 o 
 -17   3   7       45.85       59.65     29.87 o 
 -15   3   7     1946.35     1577.50     60.74 o 
 -13   3   7      244.15      216.96     33.85 o 
 -11   3   7      921.13      882.35     44.01 o 
  -9   3   7      769.16      729.29     40.90 o 
  -7   3   7      850.15      876.19     38.30 o 
  -5   3   7      368.75      548.68     31.34 o 
  -3   3   7     3321.64     3746.13    115.52 o 
  -1   3   7      293.34      320.25     26.44 o 
   1   3   7     1113.25     1229.79     48.49 o 
   3   3   7     1517.20     1582.81     54.67 o 
   5   3   7       14.82       22.03     22.19 o 
   7   3   7       14.58      -23.37     19.73 o 
   9   3   7     1267.11     1006.74     53.55 o 
  11   3   7      327.50      200.34     32.85 o 
  13   3   7      358.24      336.02     40.52 o 
  15   3   7     1746.89     1702.91     65.75 o 
  17   3   7     2190.73     2150.51     76.05 o 
  19   3   7      310.98      279.46     58.51 o 
  21   3   7       96.24      115.85     50.21 o 
  23   3   7       42.91      117.37     55.27 o 
  25   3   7        8.98      -39.07     48.03 o 
 -30   4   7      200.77      164.13     62.45 o 
 -28   4   7       62.31       47.43     44.26 o 
 -26   4   7      458.17      455.63     61.79 o 
 -24   4   7       20.76       -0.17     31.57 o 
 -22   4   7       16.42      -15.11     31.21 o 
 -20   4   7       20.07       44.94     34.29 o 
 -18   4   7      821.49     1066.14     71.64 o 
 -16   4   7      172.66      310.03     45.72 o 
 -14   4   7      188.66      215.25     39.82 o 
 -12   4   7      754.81      797.84     59.52 o 
 -10   4   7      580.01      709.91     69.76 o 
  -8   4   7      165.77      120.56     32.89 o 
  -6   4   7       31.91        8.76     25.84 o 
  -4   4   7      575.51      604.07     90.73 o 
  -2   4   7     4829.56     5133.25    166.52 o 
   0   4   7      426.65      409.48     82.92 o 
   2   4   7     1431.07     1190.22     65.45 o 
   4   4   7      484.83      534.28     75.31 o 
   6   4   7      637.95      725.38     68.72 o 
   8   4   7      430.09      428.80     62.92 o 
  10   4   7      511.41      347.30     76.13 o 
  12   4   7      439.01      484.75     66.54 o 
  14   4   7     1146.40     1227.45    130.72 o 
  16   4   7       15.99       -7.92     45.93 o 
  18   4   7     1771.93     1601.44     94.02 o 
  20   4   7      121.17       48.17     47.51 o 
  22   4   7       29.33      -46.13     40.73 o 
 -25   5   7       18.07        4.70     44.01 o 
 -23   5   7        4.23       -6.72     49.75 o 
 -21   5   7      347.01      324.06     82.59 o 
 -19   5   7      257.88      289.45     52.11 o 
 -17   5   7       71.86        7.97     35.37 o 
 -15   5   7       17.90      -36.79     30.79 o 
 -13   5   7       43.04       37.65     36.45 o 
 -11   5   7     1597.47     1492.85     72.07 o 
  -9   5   7     4488.50     5270.55    505.94 o 
  -7   5   7      307.99      671.82    210.44 o 
  -5   5   7     3059.49     4637.75   1152.68 o 
  -3   5   7     1734.29     1903.89     97.04 o 
  -1   5   7      127.06      149.73     52.73 o 
   1   5   7      314.45      277.04    122.38 o 
   3   5   7      454.63      449.92     52.96 o 
   5   5   7      644.34      747.25    128.79 o 
   7   5   7     1138.26     1157.56     75.43 o 
   9   5   7      238.92      389.06     63.74 o 
  11   5   7      329.39      319.49     64.39 o 
  13   5   7      113.01      153.22     53.35 o 
  15   5   7        0.52      -26.77     43.46 o 
  17   5   7        0.38      -11.42     43.81 o 
 -16   6   7        2.56      -43.53     63.43 o 
 -14   6   7       20.90      -54.75     56.08 o 
 -12   6   7        4.92      -40.24     52.61 o 
 -10   6   7      448.84      468.69     83.96 o 
  -8   6   7       89.22       91.47     63.50 o 
  -6   6   7      283.81      460.48    220.39 o 
  -4   6   7      507.74      635.86    122.31 o 
  -2   6   7       72.76       54.75     55.75 o 
   0   6   7      146.72      128.50     59.47 o 
   2   6   7      128.49      121.12     58.83 o 
   4   6   7       16.28       39.67     74.84 o 
   6   6   7       72.82       47.56     53.86 o 
   8   6   7       79.72       87.59     86.26 o 
  10   6   7      193.19      126.63     61.29 o 
 -36   0   8       88.54       47.80     67.03 o 
 -34   0   8       82.00      230.87     90.67 o 
 -32   0   8        4.31       51.14     65.16 o 
 -30   0   8      668.76      756.30    117.50 o 
 -28   0   8      561.49      718.11    109.36 o 
 -26   0   8      199.19      216.08     47.87 o 
 -24   0   8      221.22      248.90     71.04 o 
 -22   0   8     1783.59     1658.02    108.96 o 
 -20   0   8     1014.12      946.18     84.12 o 
 -18   0   8      551.25      292.69     64.23 o 
 -16   0   8       19.53      -11.62     34.58 o 
 -14   0   8    24858.37    23918.89    467.75 o 
 -12   0   8      674.95      507.54     53.68 o 
 -10   0   8       99.83       63.34     22.89 o 
  -8   0   8     9823.58    10146.98    131.56 o 
  -6   0   8     1170.31     1737.29     44.93 o 
  -4   0   8    12598.45    12756.30    150.82 o 
  -2   0   8       51.39        7.60     14.24 o 
   0   0   8     5124.86     5098.67    131.74 o 
   2   0   8    29245.25    32277.59    324.23 o 
   4   0   8     6533.71     6196.97    115.64 o 
   6   0   8     1892.63     1926.48     61.80 o 
   8   0   8    36752.80    35046.79    435.34 o 
  10   0   8     3506.20     3245.31     86.48 o 
  12   0   8        1.21       -7.78     24.14 o 
  14   0   8     1840.69     1678.99     68.60 o 
  16   0   8     1588.40     1451.26     68.04 o 
  18   0   8      983.78      961.80     90.26 o 
  20   0   8       16.25       58.62     54.61 o 
  22   0   8     3180.21     2998.91    156.09 o 
  24   0   8      893.81      969.81     99.34 o 
  26   0   8        8.90      -19.63     50.34 o 
  28   0   8      119.17      124.18     75.04 o 
 -35   1   8        0.03      -55.66     42.73 o 
 -33   1   8      133.21       90.84     52.18 o 
 -31   1   8      503.25      622.86     62.06 o 
 -29   1   8      120.99      129.36     39.21 o 
 -27   1   8       38.12        6.40     30.90 o 
 -25   1   8      295.82      504.91     63.04 o 
 -23   1   8     1269.32     1271.57     87.53 o 
 -21   1   8      219.92      206.32     44.27 o 
 -19   1   8        0.61      -23.18     27.62 o 
 -17   1   8     4507.95     3857.20     89.43 o 
 -15   1   8     4564.07     4307.91     90.93 o 
 -13   1   8      487.55      607.56     67.83 o 
 -11   1   8      205.50      131.07     18.98 o 
  -9   1   8     1818.06     2080.71     63.16 o 
  -7   1   8      223.84      230.62     19.45 o 
  -5   1   8    24652.42    25985.62    278.08 o 
  -3   1   8     4930.60     4630.30     60.68 o 
  -1   1   8    10785.18    10957.19    106.81 o 
   1   1   8     4376.26     4549.67     59.28 o 
   3   1   8     1434.28     1345.73     33.43 o 
   5   1   8        0.13      -14.27     11.13 o 
   7   1   8      818.85      623.92     34.21 o 
   9   1   8       67.27       14.70     21.46 o 
  11   1   8     5657.00     5959.47    108.52 o 
  13   1   8     1386.27     1227.60     51.07 o 
  15   1   8      599.73      802.30     50.54 o 
  17   1   8      948.25      853.81     48.86 o 
  19   1   8      264.04      225.84     39.30 o 
  21   1   8        3.67      -41.15     27.44 o 
  23   1   8        9.80      -12.21     37.18 o 
  25   1   8      632.28      726.84     75.10 o 
  27   1   8       31.20       11.03     42.82 o 
 -34   2   8       13.88        2.61     37.47 o 
 -32   2   8      147.24      153.07     57.40 o 
 -30   2   8      260.82      458.75     69.95 o 
 -28   2   8      145.34       77.52     37.64 o 
 -26   2   8       50.13       80.55     43.94 o 
 -24   2   8     1089.11     1074.60     69.83 o 
 -22   2   8     1473.40     1561.67     65.98 o 
 -20   2   8      198.97      173.37     36.20 o 
 -18   2   8      798.22      685.96     45.92 o 
 -16   2   8     7774.67     7705.65    134.71 o 
 -14   2   8     4578.61     4345.25     93.81 o 
 -12   2   8     1207.25     1105.93     32.51 o 
 -10   2   8       12.59      -15.72     12.80 o 
  -8   2   8     1433.61     1377.32     37.35 o 
  -6   2   8      506.62      564.74     28.00 o 
  -4   2   8      488.76      541.83     25.21 o 
  -2   2   8    13102.37    13523.60    208.24 o 
   0   2   8     2182.02     1871.77     37.70 o 
   2   2   8      488.82      528.40     38.38 o 
   4   2   8      260.90      176.29     29.28 o 
   6   2   8      188.00      120.05     43.43 o 
   8   2   8      700.18      701.57     44.85 o 
  10   2   8       53.93       19.78     22.30 o 
  12   2   8       27.24       -6.25     23.50 o 
  14   2   8     1653.22     1502.95     59.19 o 
  16   2   8      242.08      161.91     35.14 o 
  18   2   8      235.73      307.87     80.50 o 
  20   2   8      248.58      369.09     61.94 o 
  22   2   8       60.98      -14.19     30.16 o 
  24   2   8        2.54        7.57     45.65 o 
  26   2   8       31.58      -23.47     43.51 o 
 -33   3   8       28.51       25.69     41.61 o 
 -31   3   8      177.67      141.18     44.60 o 
 -29   3   8      540.67      618.71     63.29 o 
 -27   3   8       89.46      103.48     40.13 o 
 -25   3   8     1400.63     1626.72     88.23 o 
 -23   3   8      389.10      402.59     52.84 o 
 -21   3   8        1.89      -40.31     27.39 o 
 -19   3   8     2625.22     2590.68     82.78 o 
 -17   3   8       41.69        6.04     25.71 o 
 -15   3   8      154.73      140.36     32.86 o 
 -13   3   8      424.79      442.60     43.56 o 
 -11   3   8        7.23       26.54     23.55 o 
  -9   3   8      124.23      106.15     28.18 o 
  -7   3   8     1078.86     1275.45     39.08 o 
  -5   3   8      872.01      778.30     33.53 o 
  -3   3   8      361.91      513.65     33.52 o 
  -1   3   8      536.11      551.57     59.10 o 
   1   3   8     5212.81     5176.14     90.75 o 
   3   3   8     2953.26     2724.80     73.93 o 
   5   3   8      835.48      881.39     74.80 o 
   7   3   8      343.42      291.62     37.14 o 
   9   3   8     1141.22     1218.26     73.91 o 
  11   3   8       40.75       56.63     27.64 o 
  13   3   8      162.75      126.51     39.20 o 
  15   3   8       48.88       26.07     34.74 o 
  17   3   8      286.65      419.54     49.92 o 
  19   3   8      237.76      293.53    110.76 o 
  21   3   8       65.45       45.71     47.42 o 
  23   3   8     1157.23     1152.10    103.93 o 
  25   3   8       31.59      -22.03     47.96 o 
 -30   4   8       10.58      -47.73     47.02 o 
 -28   4   8      215.90      258.21     57.27 o 
 -26   4   8        1.93      -19.66     30.33 o 
 -24   4   8       24.79       21.38     35.88 o 
 -22   4   8      134.21      135.77     42.77 o 
 -20   4   8       53.01        8.38     33.60 o 
 -18   4   8      327.71      457.08     82.24 o 
 -16   4   8      297.93      215.23     40.63 o 
 -14   4   8      838.72      750.21     60.82 o 
 -12   4   8      491.61      402.21     47.04 o 
 -10   4   8     1144.84     1162.96     60.00 o 
  -8   4   8      345.55      272.47     56.95 o 
  -6   4   8      249.70      171.50     49.92 o 
  -4   4   8     1600.82     1620.17    130.66 o 
  -2   4   8      189.72      224.78     37.20 o 
   0   4   8     2651.84     2758.48     87.04 o 
   2   4   8     1498.45     1437.09     62.85 o 
   4   4   8        1.72      -12.36     27.95 o 
   6   4   8      680.33      734.65    109.63 o 
   8   4   8      262.16      190.04     36.68 o 
  10   4   8      476.95      451.36     49.37 o 
  12   4   8     2523.97     2182.15     76.58 o 
  14   4   8        9.04      -30.11     37.32 o 
  16   4   8       96.10       66.35     49.21 o 
  18   4   8      124.33      120.74     71.90 o 
  20   4   8      230.39      366.22     69.74 o 
  22   4   8       78.08       55.17     54.09 o 
 -25   5   8       34.34       42.27     47.09 o 
 -23   5   8      272.47      238.98     68.61 o 
 -21   5   8      232.91      238.57     56.55 o 
 -19   5   8      362.92      364.03     57.48 o 
 -17   5   8       19.18      -47.28     33.49 o 
 -15   5   8        1.22      -45.20     30.13 o 
 -13   5   8      627.76      632.93     73.17 o 
 -11   5   8       65.43       81.74     53.40 o 
  -9   5   8      489.37      837.09    126.78 o 
  -7   5   8      546.43      804.38     93.13 o 
  -5   5   8      688.06     1094.26    306.18 o 
  -3   5   8      148.80      167.93     53.89 o 
  -1   5   8      748.14      962.67    114.43 o 
   1   5   8       10.91      -18.73     71.50 o 
   3   5   8      237.39      148.05     54.01 o 
   5   5   8        0.33       31.72     38.37 o 
   7   5   8     1145.05     1182.87    111.16 o 
   9   5   8        0.95      -32.81     36.77 o 
  11   5   8      420.55      616.40    125.45 o 
  13   5   8       39.01       63.16     52.21 o 
  15   5   8      400.08      293.34     77.91 o 
  17   5   8       11.96        6.83     45.45 o 
 -16   6   8        5.40      -40.46     62.36 o 
 -14   6   8       20.76      -23.14     50.16 o 
 -12   6   8       23.63      -71.16     47.44 o 
 -10   6   8       74.93       61.46    112.36 o 
  -8   6   8        4.96       -9.77     62.20 o 
  -6   6   8      804.11     1126.56    551.94 o 
  -4   6   8     1186.12     2494.94   2304.63 o 
  -2   6   8        4.61       42.08     88.26 o 
   0   6   8       36.89       26.01     50.74 o 
   2   6   8      639.35      592.69     87.15 o 
   4   6   8      264.62      223.86     65.32 o 
   6   6   8        1.17      -43.76     58.75 o 
   8   6   8      362.46      287.89    101.61 o 
 -35   1   9       44.83      116.73     57.55 o 
 -33   1   9       50.91       12.49     45.67 o 
 -31   1   9      126.33       44.98     37.31 o 
 -29   1   9        0.03      -40.56     30.53 o 
 -27   1   9      431.96      617.03     72.47 o 
 -25   1   9      204.80      154.89     47.84 o 
 -23   1   9        7.25        6.26     34.51 o 
 -21   1   9      825.99      924.96     59.34 o 
 -19   1   9     3188.54     2760.23     79.54 o 
 -17   1   9     1637.78     1308.33     54.64 o 
 -15   1   9     2996.08     2863.62    132.73 o 
 -13   1   9     5409.37     5948.00    143.29 o 
 -11   1   9     1548.94     1511.49     52.44 o 
  -9   1   9     2071.64     2009.65     41.22 o 
  -7   1   9     2287.66     2764.41     93.66 o 
  -5   1   9        2.69      -13.82     11.18 o 
  -3   1   9     7535.98     6835.46     96.89 o 
  -1   1   9      133.01      338.08     25.50 o 
   1   1   9      171.08      149.09     30.86 o 
   3   1   9     2834.70     2922.44     67.88 o 
   5   1   9     2021.53     1860.73     42.02 o 
   7   1   9      844.86      989.67     32.77 o 
   9   1   9      710.80      685.54     75.35 o 
  11   1   9     1899.86     1924.92     88.66 o 
  13   1   9     2868.91     3039.06     80.59 o 
  15   1   9        0.35      -26.60     23.06 o 
  17   1   9      459.09      564.20     52.05 o 
  19   1   9      359.32      494.36     50.83 o 
  21   1   9      610.20      522.05     64.01 o 
  23   1   9      118.51      119.01     47.91 o 
  25   1   9      529.67      406.01     69.77 o 
  27   1   9      504.10      300.21     61.37 o 
 -34   2   9       45.81        1.21     39.14 o 
 -32   2   9        9.27        5.93     37.19 o 
 -30   2   9        7.14      -11.69     35.60 o 
 -28   2   9      856.62      990.35     94.10 o 
 -26   2   9     1506.40     1702.64     87.05 o 
 -24   2   9     1059.23     1023.45    169.91 o 
 -22   2   9      529.48      524.51     53.17 o 
 -20   2   9       12.62       53.17     31.23 o 
 -18   2   9      634.15      639.90     52.17 o 
 -16   2   9      655.47      628.85     50.71 o 
 -14   2   9      336.19      416.05     41.46 o 
 -12   2   9     3485.49     3109.15     58.79 o 
 -10   2   9      780.20      724.61     30.93 o 
  -8   2   9      510.21      394.85     29.97 o 
  -6   2   9     2072.07     2177.19     62.95 o 
  -4   2   9     1315.87     1216.48     33.86 o 
  -2   2   9      217.43      347.96     24.69 o 
   0   2   9      624.75      555.59     53.50 o 
   2   2   9      191.16      216.20     25.89 o 
   4   2   9     5006.45     4915.65     97.07 o 
   6   2   9     3574.90     3474.23     82.83 o 
   8   2   9       49.52       29.23     29.05 o 
  10   2   9      771.31      887.72     56.94 o 
  12   2   9      149.00      133.33     32.89 o 
  14   2   9       53.08       43.27     27.46 o 
  16   2   9        1.07        2.80     26.04 o 
  18   2   9      185.36      185.22     38.46 o 
  20   2   9      664.03      651.96     58.80 o 
  22   2   9        0.69      -23.00     31.92 o 
  24   2   9       69.61       65.00     46.98 o 
  26   2   9       87.27      184.40     87.33 o 
 -33   3   9       42.34       37.47     43.82 o 
 -31   3   9      467.06      433.76     58.78 o 
 -29   3   9      767.95      790.32     70.73 o 
 -27   3   9      346.42      570.49     62.71 o 
 -25   3   9        0.13        2.81     32.80 o 
 -23   3   9      108.80       88.26     36.64 o 
 -21   3   9       22.48        0.42     28.43 o 
 -19   3   9      160.69      108.25     38.22 o 
 -17   3   9      136.28      196.45     37.69 o 
 -15   3   9      403.05      401.57     44.80 o 
 -13   3   9     1883.42     1839.58     78.91 o 
 -11   3   9     4207.63     4435.60     99.70 o 
  -9   3   9       29.93       15.12     23.48 o 
  -7   3   9       20.86       35.38     18.11 o 
  -5   3   9     2644.82     2642.46     79.60 o 
  -3   3   9       42.18       34.49     34.72 o 
  -1   3   9      676.52      855.25     43.02 o 
   1   3   9    12685.56    12728.02    160.98 o 
   3   3   9     5097.87     5093.41    105.27 o 
   5   3   9     1035.83      949.07     56.04 o 
   7   3   9      339.68      375.87     42.31 o 
   9   3   9      494.09      585.59     50.49 o 
  11   3   9      337.50      278.98     44.51 o 
  13   3   9       18.61        2.27     26.66 o 
  15   3   9      951.62     1045.99     98.46 o 
  17   3   9       99.06       92.93     36.01 o 
  19   3   9      118.57      146.40     52.88 o 
  21   3   9       57.35       31.00     45.21 o 
  23   3   9       96.78       55.85     50.80 o 
 -28   4   9       28.16       46.29     38.76 o 
 -26   4   9       43.62       44.44     41.30 o 
 -24   4   9      124.60      110.52     44.31 o 
 -22   4   9      104.73      176.94     45.97 o 
 -20   4   9       54.45       47.71     38.14 o 
 -18   4   9      121.73      108.08     37.93 o 
 -16   4   9       17.27      -29.57     29.70 o 
 -14   4   9     1885.65     1963.99     74.02 o 
 -12   4   9      281.70      298.95     45.84 o 
 -10   4   9      145.68      150.54     35.78 o 
  -8   4   9       42.55      -23.37     70.44 o 
  -6   4   9      402.66      449.46     99.08 o 
  -4   4   9     5838.75     6281.56    244.76 o 
  -2   4   9     1847.36     2273.96    136.60 o 
   0   4   9     2286.42     2343.03     77.26 o 
   2   4   9     1707.38     1957.99     72.31 o 
   4   4   9      331.80      307.65     52.76 o 
   6   4   9        8.35       14.84     28.52 o 
   8   4   9        2.62      -40.13     27.05 o 
  10   4   9      516.93      631.77     57.02 o 
  12   4   9      467.84      588.05    103.70 o 
  14   4   9      169.91      107.64     90.53 o 
  16   4   9      171.71      234.53     60.47 o 
  18   4   9        0.84        8.43     44.60 o 
  20   4   9       14.49       -3.13     46.88 o 
 -23   5   9       78.43       81.66     47.51 o 
 -21   5   9       12.10      -38.11     36.48 o 
 -19   5   9        0.05      -10.27     36.29 o 
 -17   5   9       95.20       41.78     38.31 o 
 -15   5   9      396.10      600.71     81.35 o 
 -13   5   9        8.28      -20.24     42.21 o 
 -11   5   9       46.45       62.27     49.22 o 
  -9   5   9       30.95       -1.83     48.63 o 
  -7   5   9      244.76      277.52     84.99 o 
  -5   5   9     2014.73     2537.77    565.49 o 
  -3   5   9      206.88      178.99     84.19 o 
  -1   5   9      710.92      754.92    189.14 o 
   1   5   9       15.08       14.94     42.80 o 
   3   5   9      275.79      330.93     64.59 o 
   5   5   9        0.02       -8.37     33.21 o 
   7   5   9      492.12      544.06     72.95 o 
   9   5   9       43.40      -21.50     40.58 o 
  11   5   9      498.66      630.95     80.44 o 
  13   5   9      192.60      210.13     60.09 o 
  15   5   9      354.34      297.17     67.05 o 
 -14   6   9      118.53      226.80    115.50 o 
 -12   6   9        9.71      -35.93     54.90 o 
 -10   6   9       65.22       97.79     66.28 o 
  -8   6   9       69.66       52.87     65.84 o 
  -6   6   9      166.74      181.35     83.26 o 
  -4   6   9        0.64       45.40     72.98 o 
  -2   6   9       17.94      -55.60     45.43 o 
   0   6   9       35.42      -13.39     51.60 o 
   2   6   9      254.14      330.46     72.10 o 
   4   6   9       42.96       42.78     53.50 o 
   6   6   9       30.66      -23.57     59.02 o 
 -36   0  10      490.99      268.52     95.87 o 
 -34   0  10        0.43      -67.43     57.02 o 
 -32   0  10      403.15      768.32    122.58 o 
 -30   0  10       50.42       16.42     55.28 o 
 -28   0  10      222.49      222.32     75.98 o 
 -26   0  10     4263.60     4104.79    188.14 o 
 -24   0  10      140.06      195.35     71.84 o 
 -22   0  10      453.13      327.28     79.18 o 
 -20   0  10        0.18      -44.73     42.73 o 
 -18   0  10     1961.37     2412.45    124.58 o 
 -16   0  10      351.60      548.80     71.57 o 
 -14   0  10      983.60      989.84     76.65 o 
 -12   0  10       14.23      -23.94     15.96 o 
 -10   0  10    22053.50    22930.48    258.16 o 
  -8   0  10     5805.18     6277.56    236.05 o 
  -6   0  10     5404.47     5779.49     94.64 o 
  -4   0  10     3727.86     3999.25     96.32 o 
  -2   0  10      984.78     1154.59     62.09 o 
   0   0  10     9273.37     9864.09    131.55 o 
   2   0  10     5884.04     5585.55     91.46 o 
   4   0  10     2058.35     2128.33     53.86 o 
   6   0  10     1950.91     1815.66     65.70 o 
   8   0  10      301.65      272.56     38.35 o 
  10   0  10       65.87       71.56     59.15 o 
  12   0  10      704.39      820.53     94.80 o 
  14   0  10     1468.40     1535.17    108.29 o 
  16   0  10     2634.55     2786.20    148.48 o 
  18   0  10       25.55      -36.72     47.94 o 
  20   0  10       94.58       43.00     64.89 o 
  22   0  10      356.84      593.40    104.82 o 
  24   0  10      159.95      104.69     65.70 o 
  26   0  10      549.55      452.39     96.14 o 
 -35   1  10      222.32      277.47     69.35 o 
 -33   1  10      306.81      640.92     82.64 o 
 -31   1  10        4.25      -16.45     79.72 o 
 -29   1  10       98.86       -8.17     40.87 o 
 -27   1  10       73.21       17.33     37.13 o 
 -25   1  10       93.49       30.20     39.08 o 
 -23   1  10     1421.42     1467.08    116.57 o 
 -21   1  10        5.42       13.89     36.79 o 
 -19   1  10     2891.09     2705.02     80.77 o 
 -17   1  10       27.89       -7.51     23.86 o 
 -15   1  10      105.32      109.71     29.12 o 
 -13   1  10      318.24      321.58     29.28 o 
 -11   1  10     4746.46     4597.67     75.67 o 
  -9   1  10     4981.58     4637.99     67.34 o 
  -7   1  10     1217.02     1006.80     33.01 o 
  -5   1  10     1618.71     1717.22     38.87 o 
  -3   1  10     3729.13     3352.30     60.80 o 
  -1   1  10     9462.68     9743.36    117.61 o 
   1   1  10      190.53      250.46     18.76 o 
   3   1  10     1357.46     1202.05     32.95 o 
   5   1  10     2647.93     2487.23     51.39 o 
   7   1  10     3367.38     3165.42     78.36 o 
   9   1  10      509.51      644.52     47.54 o 
  11   1  10        4.45        5.85     24.42 o 
  13   1  10       84.13      111.82     41.97 o 
  15   1  10      100.15      167.37     36.42 o 
  17   1  10     1135.68      976.66     53.27 o 
  19   1  10      404.22      458.51     63.72 o 
  21   1  10       11.47      -48.79     32.53 o 
  23   1  10       31.13       -5.16     36.70 o 
  25   1  10      105.50      111.20     46.41 o 
 -34   2  10      127.87      106.74     45.74 o 
 -32   2  10      118.93       22.50     44.61 o 
 -30   2  10       25.74      -40.07     32.63 o 
 -28   2  10        2.91       71.03     47.26 o 
 -26   2  10       90.61      138.49     47.75 o 
 -24   2  10     1727.06     1903.40     76.40 o 
 -22   2  10     3920.77     3834.46    103.22 o 
 -20   2  10     1368.59     1370.38     62.85 o 
 -18   2  10      695.88      585.25     72.89 o 
 -16   2  10      111.63       33.06     37.57 o 
 -14   2  10     2686.65     2340.79     71.74 o 
 -12   2  10      396.60      408.73     31.17 o 
 -10   2  10     3016.61     2881.26     59.19 o 
  -8   2  10     7868.65     7729.61    104.56 o 
  -6   2  10       95.22       67.64     19.02 o 
  -4   2  10      431.96      417.41     40.25 o 
  -2   2  10      154.45      223.20     21.86 o 
   0   2  10     1592.43     1800.44     51.31 o 
   2   2  10       37.66       48.16     23.71 o 
   4   2  10       52.04      133.93     30.29 o 
   6   2  10     9931.68     9956.80    155.99 o 
   8   2  10     4994.67     4762.65    104.81 o 
  10   2  10        0.36       23.86     26.98 o 
  12   2  10      429.48      409.33     45.72 o 
  14   2  10      204.06      281.34     42.17 o 
  16   2  10        0.11      -37.12     24.75 o 
  18   2  10      342.62      272.39     45.30 o 
  20   2  10        2.55       -8.15     32.17 o 
  22   2  10     1033.92     1126.01    106.50 o 
  24   2  10       63.37      120.84     69.84 o 
 -31   3  10      382.87      714.02     73.25 o 
 -29   3  10      633.21      790.35     89.96 o 
 -27   3  10     1175.97     1099.61     75.66 o 
 -25   3  10      401.00      559.23     61.43 o 
 -23   3  10      276.68      235.57     46.02 o 
 -21   3  10      197.97      262.28     44.13 o 
 -19   3  10       26.10       -8.21     27.99 o 
 -17   3  10     1930.40     1909.08     81.16 o 
 -15   3  10       10.14        6.78     27.43 o 
 -13   3  10      778.66      890.53     49.52 o 
 -11   3  10     2427.32     2407.31     73.92 o 
  -9   3  10     1045.00     1182.31     52.94 o 
  -7   3  10       25.23       -4.73     21.35 o 
  -5   3  10     1383.93     1215.41     66.01 o 
  -3   3  10      884.39      983.02     48.71 o 
  -1   3  10      579.79      669.43     44.58 o 
   1   3  10     4005.13     4250.98     85.87 o 
   3   3  10       94.81       70.90     25.67 o 
   5   3  10     1722.87     1658.82     62.97 o 
   7   3  10     1447.33     1423.21     59.95 o 
   9   3  10      510.69      573.98     51.16 o 
  11   3  10      418.34      436.65     51.21 o 
  13   3  10      551.07      584.81     54.79 o 
  15   3  10     1307.36     1207.65     61.84 o 
  17   3  10      759.03      989.19    106.07 o 
  19   3  10      152.39      174.67     55.14 o 
  21   3  10        2.82      -16.67     45.37 o 
 -28   4  10       25.39        9.83     49.80 o 
 -26   4  10      145.60      146.20     46.77 o 
 -24   4  10        6.06      -14.12     35.08 o 
 -22   4  10       43.42       64.46     38.37 o 
 -20   4  10      702.20     1035.39     77.33 o 
 -18   4  10        1.39      -22.89     31.08 o 
 -16   4  10      598.02      631.74     59.36 o 
 -14   4  10      617.26      650.68     58.44 o 
 -12   4  10       14.77      -32.66     25.24 o 
 -10   4  10      103.55       19.69     39.27 o 
  -8   4  10       68.22       14.55     42.34 o 
  -6   4  10       34.94      -27.75     39.56 o 
  -4   4  10      629.52     1100.23     93.67 o 
  -2   4  10        0.25       28.72     38.46 o 
   0   4  10      420.57      549.43     52.01 o 
   2   4  10      862.80      991.34     61.65 o 
   4   4  10      973.36      918.43     84.34 o 
   6   4  10       15.16       -9.77     26.26 o 
   8   4  10      114.84       86.32     35.61 o 
  10   4  10      344.78      434.52     61.57 o 
  12   4  10      190.86      129.22     45.11 o 
  14   4  10       28.62      -29.16     41.78 o 
  16   4  10      462.02      577.43     76.65 o 
  18   4  10       37.28       18.12     45.52 o 
 -23   5  10       16.21      -25.23     38.67 o 
 -21   5  10      115.01      139.45     48.61 o 
 -19   5  10      421.76      527.45     65.21 o 
 -17   5  10       89.19      108.64     55.00 o 
 -15   5  10        9.05      -13.61     47.72 o 
 -13   5  10       16.27      -20.06     42.87 o 
 -11   5  10        3.29      -61.55     41.22 o 
  -9   5  10       46.66       -5.60     46.59 o 
  -7   5  10        8.52      -30.04     44.29 o 
  -5   5  10      289.31      352.50     75.11 o 
  -3   5  10       54.17       14.69     57.68 o 
  -1   5  10      161.47       71.49     50.02 o 
   1   5  10      324.26      343.97     66.99 o 
   3   5  10        1.49      -24.37     40.72 o 
   5   5  10       74.30       63.64     37.72 o 
   7   5  10       25.43      -25.49     41.84 o 
   9   5  10       50.25       34.42     46.45 o 
  11   5  10       53.29       98.16     54.95 o 
  13   5  10      149.23      128.39     56.00 o 
 -12   6  10       59.40      -11.88     59.75 o 
 -10   6  10      228.67      446.64    112.36 o 
  -8   6  10        7.84      -47.79     61.58 o 
  -6   6  10      815.44     1265.85    474.56 o 
  -4   6  10        1.19       26.81    139.00 o 
  -2   6  10       34.26      -30.18     70.90 o 
   0   6  10       94.59       21.02     52.68 o 
   2   6  10       36.79        8.46     74.84 o 
 -35   1  11       78.41       92.88     54.22 o 
 -33   1  11      307.97      260.75     68.57 o 
 -31   1  11       26.71      -13.91     36.92 o 
 -29   1  11        6.05       21.33     72.51 o 
 -27   1  11       51.72      163.83     48.99 o 
 -25   1  11      910.72      736.02    123.65 o 
 -23   1  11     1337.30     1284.11     75.29 o 
 -21   1  11     1203.86     1338.97     76.12 o 
 -19   1  11      847.07      902.65     63.29 o 
 -17   1  11     2465.10     2286.51     74.00 o 
 -15   1  11      785.79      778.99     57.35 o 
 -13   1  11      183.96      291.46     29.37 o 
 -11   1  11       35.86      -17.62     16.73 o 
  -9   1  11       40.84       83.97     18.76 o 
  -7   1  11      917.44      933.36     38.75 o 
  -5   1  11      137.40      179.50     21.58 o 
  -3   1  11     7676.55     7332.09     89.42 o 
  -1   1  11      663.09      737.63     36.11 o 
   1   1  11     1340.20     1247.38     34.91 o 
   3   1  11     2475.55     2378.78     47.93 o 
   5   1  11     2892.09     2670.63     85.61 o 
   7   1  11        0.78      -22.01     21.62 o 
   9   1  11      642.64      688.44     51.98 o 
  11   1  11      309.10      416.07     45.35 o 
  13   1  11     3782.19     3841.98    102.75 o 
  15   1  11        1.82       16.92     29.81 o 
  17   1  11       56.11       18.94     42.22 o 
  19   1  11        0.02      -25.51     41.13 o 
  21   1  11       21.15        5.48     46.53 o 
  23   1  11      129.18      110.56     47.76 o 
 -34   2  11      378.59      428.28     60.88 o 
 -32   2  11       70.54       43.78     56.28 o 
 -30   2  11        5.86       21.28     47.98 o 
 -28   2  11       58.92        5.88     39.98 o 
 -26   2  11      202.41      220.36     55.28 o 
 -24   2  11     1530.49     1575.49     71.09 o 
 -22   2  11       76.08      157.82     41.06 o 
 -20   2  11       16.77       14.93     29.72 o 
 -18   2  11       49.94       66.51     33.06 o 
 -16   2  11       77.23       22.58     41.10 o 
 -14   2  11        4.52      -27.32     20.90 o 
 -12   2  11     1910.28     1634.36     59.97 o 
 -10   2  11       11.65       -2.54     17.34 o 
  -8   2  11      755.95      763.39     34.61 o 
  -6   2  11      360.93      341.59     27.39 o 
  -4   2  11     2555.00     2530.74     51.44 o 
  -2   2  11      106.72       24.63     23.34 o 
   0   2  11       13.89       -6.33     18.94 o 
   2   2  11     2779.24     2520.13     63.45 o 
   4   2  11      874.41      964.30     43.66 o 
   6   2  11     8565.09     8662.19    147.79 o 
   8   2  11       15.14       64.02     31.49 o 
  10   2  11       78.37      125.91     36.27 o 
  12   2  11      174.87      254.84     67.05 o 
  14   2  11      189.38      156.88     38.66 o 
  16   2  11        1.13      -15.12     28.67 o 
  18   2  11       50.21       34.30     32.48 o 
  20   2  11        2.24        2.18     33.13 o 
  22   2  11      329.60      390.45     68.23 o 
 -31   3  11       69.49       43.56     62.69 o 
 -29   3  11       14.20      -11.20     42.96 o 
 -27   3  11      213.51       88.87     42.42 o 
 -25   3  11        0.06      -23.97     33.67 o 
 -23   3  11      194.23      157.50     44.86 o 
 -21   3  11      121.25      122.47     40.25 o 
 -19   3  11      964.70      924.59     55.11 o 
 -17   3  11      401.91      474.32     50.44 o 
 -15   3  11        0.75      -26.74     24.67 o 
 -13   3  11     1086.40     1038.89     53.67 o 
 -11   3  11       24.21       28.04     26.50 o 
  -9   3  11      142.84       97.01     30.42 o 
  -7   3  11      617.36      661.97     67.13 o 
  -5   3  11     2929.80     2946.70     79.70 o 
  -3   3  11      251.22      396.18     84.94 o 
  -1   3  11     1105.86     1130.52     47.00 o 
   1   3  11     1553.70     1744.83     56.91 o 
   3   3  11      716.81      810.42     62.66 o 
   5   3  11      307.17      303.24     36.70 o 
   7   3  11     1301.26     1321.22     60.35 o 
   9   3  11       85.13       55.77     31.45 o 
  11   3  11      127.08       83.27     34.42 o 
  13   3  11        0.83       19.04     32.18 o 
  15   3  11      381.49      492.86     55.20 o 
  17   3  11     1230.60     1244.26     84.87 o 
  19   3  11       11.32       12.07     43.24 o 
  21   3  11        7.29      -60.95     40.63 o 
 -28   4  11      214.41      246.14     68.21 o 
 -26   4  11      239.09      208.24     52.15 o 
 -24   4  11       38.40       54.17     40.97 o 
 -22   4  11     1583.99     1488.97     75.07 o 
 -20   4  11      137.26      268.33     49.36 o 
 -18   4  11      331.18      294.34     49.27 o 
 -16   4  11       28.55       70.12     34.68 o 
 -14   4  11       27.66       39.22     31.52 o 
 -12   4  11      201.44      134.69     47.91 o 
 -10   4  11      184.74      121.63     47.68 o 
  -8   4  11      121.16      105.00     47.25 o 
  -6   4  11      976.31     1215.43     80.96 o 
  -4   4  11      426.92      288.48     78.51 o 
  -2   4  11      758.95      760.64     79.53 o 
   0   4  11      514.04      522.89     62.25 o 
   2   4  11       16.24       18.91     31.48 o 
   4   4  11        6.20      -34.93     23.29 o 
   6   4  11      306.69      367.50     42.48 o 
   8   4  11      720.63      783.77     84.55 o 
  10   4  11      156.32      239.21     45.31 o 
  12   4  11      689.51      735.90     66.11 o 
  14   4  11      147.14      277.34     99.95 o 
  16   4  11      232.47      178.90    110.76 o 
 -21   5  11       20.27       41.71     46.98 o 
 -19   5  11        1.75       -5.03     48.10 o 
 -17   5  11       23.35       61.97     51.27 o 
 -15   5  11      704.54     1184.27    107.08 o 
 -13   5  11      315.15      252.71     93.67 o 
 -11   5  11      169.63      188.44     61.58 o 
  -9   5  11        0.08      -13.83     44.46 o 
  -7   5  11       69.05       55.59     52.78 o 
  -5   5  11      101.66       53.67     54.53 o 
  -3   5  11       14.70       69.22     52.59 o 
  -1   5  11      221.05      181.37     66.43 o 
   1   5  11       98.89      100.65     53.30 o 
   3   5  11      341.93      355.68    124.11 o 
   5   5  11       42.70       33.79     47.50 o 
   7   5  11      482.18      604.94     64.53 o 
   9   5  11       85.66       76.66     48.58 o 
  11   5  11       75.29       74.91     51.86 o 
  -8   6  11      147.23      204.43    129.39 o 
  -6   6  11      327.58      648.81    109.74 o 
  -4   6  11      163.42      501.97    436.97 o 
  -2   6  11        1.58       21.27    116.24 o 
 -34   0  12        3.29      -56.35     59.42 o 
 -32   0  12      279.16      671.65    125.65 o 
 -30   0  12      286.71      292.16     94.40 o 
 -28   0  12      590.68      685.53    118.71 o 
 -26   0  12      491.69      911.33    123.78 o 
 -24   0  12      226.81      418.08     90.00 o 
 -22   0  12     1040.12     1097.20    124.18 o 
 -20   0  12     1549.36     1419.14    109.09 o 
 -18   0  12    13746.62    14305.80    355.18 o 
 -16   0  12      747.87     1177.58     98.68 o 
 -14   0  12    15280.44    13572.46    331.55 o 
 -12   0  12     5334.31     4640.69    144.13 o 
 -10   0  12     3066.07     2615.59    101.96 o 
  -8   0  12     1280.53     1297.88     48.09 o 
  -6   0  12      909.71      892.02     44.08 o 
  -4   0  12       23.77       -4.33     19.04 o 
  -2   0  12     4715.13     4574.24     97.32 o 
   0   0  12      146.38      119.36     33.02 o 
   2   0  12      156.62       89.60     22.74 o 
   4   0  12     2240.07     2351.91     78.39 o 
   6   0  12      182.10      156.73     36.92 o 
   8   0  12     2535.83     2380.81    129.12 o 
  10   0  12      446.26      363.46     74.51 o 
  12   0  12      651.50      832.41    108.42 o 
  14   0  12      469.38      479.77     93.07 o 
  16   0  12        0.54       21.77     60.89 o 
  18   0  12     3451.61     3400.43    177.73 o 
  20   0  12      328.60      348.24     89.46 o 
  22   0  12      134.42        5.47     64.89 o 
 -35   1  12       88.53      -52.61     43.90 o 
 -33   1  12      112.32      175.95     59.62 o 
 -31   1  12      364.69      367.29     70.86 o 
 -29   1  12        0.03       -5.67     43.90 o 
 -27   1  12     1306.31     1203.26     81.19 o 
 -25   1  12      346.44      383.66     63.13 o 
 -23   1  12      153.20      199.43     50.83 o 
 -21   1  12      591.71      498.86     95.47 o 
 -19   1  12     3815.22     3917.67    101.92 o 
 -17   1  12      329.62      622.24     69.49 o 
 -15   1  12      539.79      599.42     38.26 o 
 -13   1  12     1100.69     1058.35     41.82 o 
 -11   1  12     5850.40     5643.41     81.90 o 
  -9   1  12      155.85      304.47     26.38 o 
  -7   1  12       81.69       70.01     19.26 o 
  -5   1  12     9964.18    10135.39    114.04 o 
  -3   1  12      726.37      806.14     93.68 o 
  -1   1  12      280.14      356.09     27.12 o 
   1   1  12     1036.93      948.49     32.77 o 
   3   1  12       42.01        2.87     21.70 o 
   5   1  12     1562.67     1776.30     70.71 o 
   7   1  12      760.45      937.32     43.27 o 
   9   1  12      369.94      588.67     50.71 o 
  11   1  12     6179.78     6609.02    130.77 o 
  13   1  12       95.03      126.02     37.07 o 
  15   1  12      331.19      406.50     60.71 o 
  17   1  12       48.55       28.71     42.07 o 
  19   1  12       58.42      -10.27     53.88 o 
  21   1  12      198.28      283.49     80.98 o 
  23   1  12        1.81      -55.99     37.91 o 
 -32   2  12      314.67      294.37     67.45 o 
 -30   2  12      137.09      119.87     52.81 o 
 -28   2  12      134.64      196.62     56.48 o 
 -26   2  12       37.40      -45.79     35.48 o 
 -24   2  12       89.93       54.37     35.48 o 
 -22   2  12     1077.98      654.08     79.45 o 
 -20   2  12     1412.32     1048.75     59.09 o 
 -18   2  12       27.26       57.27     32.02 o 
 -16   2  12      219.92      186.27     38.03 o 
 -14   2  12       19.81      -29.67     25.03 o 
 -12   2  12      172.65      161.93     37.38 o 
 -10   2  12      134.62       35.55     24.25 o 
  -8   2  12     2518.01     2830.33     75.20 o 
  -6   2  12       86.09      115.05     38.30 o 
  -4   2  12      396.62      463.05     37.24 o 
  -2   2  12     1276.30     1187.67     54.27 o 
   0   2  12      442.94      358.67     35.01 o 
   2   2  12      312.10      410.96     38.90 o 
   4   2  12     2471.92     2584.83     68.10 o 
   6   2  12     3544.14     3663.68     82.32 o 
   8   2  12     1079.91     1236.55     59.76 o 
  10   2  12     4593.33     4224.81    105.32 o 
  12   2  12      564.77      666.32    143.48 o 
  14   2  12        0.24      -37.80     31.79 o 
  16   2  12       24.64       -4.54     31.09 o 
  18   2  12       27.98       30.02     33.20 o 
  20   2  12     1313.13     1408.23     88.04 o 
 -31   3  12       20.26      -27.26     38.92 o 
 -29   3  12      255.82      265.79     65.26 o 
 -27   3  12       15.70      -44.07     36.10 o 
 -25   3  12      119.52       44.29     38.67 o 
 -23   3  12      346.40      307.83     51.17 o 
 -21   3  12      303.20      281.23     47.70 o 
 -19   3  12       25.66       13.20     30.17 o 
 -17   3  12     2544.64     2651.98    102.54 o 
 -15   3  12       54.74       29.05     31.19 o 
 -13   3  12      788.88      815.63     52.53 o 
 -11   3  12       48.43       22.82     26.67 o 
  -9   3  12      774.91      828.89    172.38 o 
  -7   3  12       41.39       19.99     33.73 o 
  -5   3  12      525.87      582.31     47.55 o 
  -3   3  12       56.77       29.32     24.22 o 
  -1   3  12     1679.00     1724.46     65.35 o 
   1   3  12     3105.63     2964.87     74.91 o 
   3   3  12      492.73      625.02     47.00 o 
   5   3  12        0.59       -6.66     22.95 o 
   7   3  12       10.10      -22.65     29.09 o 
   9   3  12      103.52       66.34     34.26 o 
  11   3  12       29.90       19.17     30.53 o 
  13   3  12      213.41      121.54     39.12 o 
  15   3  12       59.42       24.93     35.35 o 
  17   3  12      165.08      197.00     44.01 o 
  19   3  12       24.28       37.34     47.32 o 
 -26   4  12      259.16      272.22     54.79 o 
 -24   4  12      111.49      165.27     48.41 o 
 -22   4  12       15.67       34.33     43.85 o 
 -20   4  12       15.36       32.71     37.96 o 
 -18   4  12       92.91      188.51     45.34 o 
 -16   4  12        3.80       -7.64     32.38 o 
 -14   4  12      501.03      517.30     72.61 o 
 -12   4  12      456.18      528.73     71.76 o 
 -10   4  12     1312.38     1356.63     84.41 o 
  -8   4  12       52.91       75.29     49.07 o 
  -6   4  12      548.43      602.98     74.76 o 
  -4   4  12        0.56        6.13     39.52 o 
  -2   4  12       75.40       67.41     47.64 o 
   0   4  12      345.58      454.31     51.30 o 
   2   4  12      208.88      188.59     41.14 o 
   4   4  12      209.43      193.06     36.89 o 
   6   4  12      851.19      963.72     61.41 o 
   8   4  12       52.38       68.62     36.85 o 
  10   4  12      102.43       73.64     40.05 o 
  12   4  12       85.91       43.26     38.40 o 
  14   4  12       45.73       27.70     45.32 o 
 -21   5  12       41.90       22.48     50.80 o 
 -19   5  12        4.88      -44.87     52.38 o 
 -17   5  12      180.42      262.69     69.62 o 
 -15   5  12        0.05       43.22     55.05 o 
 -13   5  12       98.59      168.28     96.94 o 
 -11   5  12      535.58      518.63     82.61 o 
  -9   5  12       82.88       66.18     54.67 o 
  -7   5  12        8.72      -45.46     47.45 o 
  -5   5  12        1.72       -9.75     47.33 o 
  -3   5  12       21.58       20.19     54.64 o 
  -1   5  12      109.87       45.80     68.23 o 
   1   5  12      258.47      197.05     63.67 o 
   3   5  12       14.03       24.09     50.32 o 
   5   5  12      364.92      309.20     69.55 o 
   7   5  12       63.86      120.80     43.14 o 
   9   5  12       76.04       45.35     42.48 o 
 -33   1  13       90.92       82.50     54.42 o 
 -31   1  13       37.04      -21.93     45.97 o 
 -29   1  13       23.21       22.72     42.86 o 
 -27   1  13      726.53     1001.72     83.82 o 
 -25   1  13       59.11       44.20     39.11 o 
 -23   1  13        5.05      -15.39     46.53 o 
 -21   1  13      421.76      293.82     45.92 o 
 -19   1  13     1230.86     1258.12     62.04 o 
 -17   1  13        0.08       -1.49     42.87 o 
 -15   1  13     1237.68     1029.19     44.12 o 
 -13   1  13     4646.15     5534.87    175.60 o 
 -11   1  13       23.88       74.04     21.83 o 
  -9   1  13     1239.81     1049.91     37.00 o 
  -7   1  13      391.27      550.12     33.31 o 
  -5   1  13       58.94       48.87     18.90 o 
  -3   1  13     1440.03     1445.48     40.68 o 
  -1   1  13     1369.27     1551.90     42.03 o 
   1   1  13      114.46       13.82     20.65 o 
   3   1  13       21.89      -26.46     18.86 o 
   5   1  13      251.96      286.02     38.14 o 
   7   1  13     1842.64     1761.64     66.58 o 
   9   1  13       98.45       86.50     34.34 o 
  11   1  13     2841.50     3005.22    113.58 o 
  13   1  13      644.74      871.13     82.77 o 
  15   1  13      988.59      977.98    103.48 o 
  17   1  13      130.91      173.56     52.34 o 
  19   1  13       29.69       18.41     44.96 o 
  21   1  13        0.36      -31.86     38.94 o 
 -32   2  13      202.99      135.49     60.11 o 
 -30   2  13      182.81      165.26     60.17 o 
 -28   2  13       54.60      -45.12     37.38 o 
 -26   2  13       74.36        5.27     39.37 o 
 -24   2  13        0.03      -14.69     32.53 o 
 -22   2  13      278.44      372.97     54.33 o 
 -20   2  13      139.04       68.59     33.89 o 
 -18   2  13      324.50      348.79     58.69 o 
 -16   2  13     2760.59     2595.97     83.03 o 
 -14   2  13       21.74       11.16     27.02 o 
 -12   2  13      815.24      775.00     54.16 o 
 -10   2  13      168.34      186.69     54.12 o 
  -8   2  13     1136.99      914.20     35.74 o 
  -6   2  13      218.33      415.28     36.53 o 
  -4   2  13     1172.57     1040.54     43.84 o 
  -2   2  13     2068.41     1774.59     55.39 o 
   0   2  13      123.53      123.21     28.40 o 
   2   2  13       94.24       26.67     28.90 o 
   4   2  13      150.65      111.42     30.49 o 
   6   2  13      215.58      219.63     43.85 o 
   8   2  13       31.86        4.12     25.47 o 
  10   2  13        6.02       -4.13     29.24 o 
  12   2  13      151.01      155.24     41.95 o 
  14   2  13      647.41      779.02     65.96 o 
  16   2  13        7.80        0.64     35.01 o 
  18   2  13      373.33      443.98     71.56 o 
  20   2  13       46.78       47.44     46.23 o 
 -29   3  13      200.87      206.25     53.36 o 
 -27   3  13       55.39       47.29     43.95 o 
 -25   3  13      106.27       89.69     43.90 o 
 -23   3  13       75.58      145.28     44.38 o 
 -21   3  13      311.68      275.46     49.43 o 
 -19   3  13        3.69       -3.44     30.67 o 
 -17   3  13      930.30      883.37     67.64 o 
 -15   3  13       30.54      -16.23     29.24 o 
 -13   3  13       47.27       44.91     30.51 o 
 -11   3  13      782.05      924.28     72.18 o 
  -9   3  13       93.40       66.05     42.32 o 
  -7   3  13      460.87      404.42     60.36 o 
  -5   3  13      301.52      329.50     41.68 o 
  -3   3  13      127.27      137.90     29.40 o 
  -1   3  13      239.26      217.24     33.12 o 
   1   3  13       35.09       -2.89     24.46 o 
   3   3  13       98.36       66.15     28.51 o 
   5   3  13        4.19      -10.45     22.98 o 
   7   3  13      143.55      114.86     33.13 o 
   9   3  13      884.97     1074.73     59.32 o 
  11   3  13      763.19      903.14     88.89 o 
  13   3  13       16.19      -13.35     34.79 o 
  15   3  13        2.58      -46.16     30.77 o 
  17   3  13       40.29       -0.99     36.97 o 
 -26   4  13       11.66      -21.35     39.86 o 
 -24   4  13      128.75      188.21     50.59 o 
 -22   4  13        3.01       17.28     38.74 o 
 -20   4  13       12.65      -13.72     37.51 o 
 -18   4  13      374.43      337.71     68.30 o 
 -16   4  13       55.45       41.90     46.76 o 
 -14   4  13      454.92      607.02     77.82 o 
 -12   4  13       71.00      167.19     63.23 o 
 -10   4  13        4.98      -20.41     38.77 o 
  -8   4  13       37.77       47.14     86.46 o 
  -6   4  13      409.66      431.21    141.27 o 
  -4   4  13        0.12      -35.85     39.07 o 
  -2   4  13      218.85      214.57     58.43 o 
   0   4  13      386.67      384.43     91.20 o 
   2   4  13      176.42      181.39     37.50 o 
   4   4  13       67.96        3.97     27.79 o 
   6   4  13      197.41      206.21     41.55 o 
   8   4  13      650.39      638.67     65.71 o 
  10   4  13      272.11      314.59     51.08 o 
  12   4  13      112.43      125.68     44.76 o 
 -19   5  13       62.08       31.77     58.23 o 
 -17   5  13       32.64      -12.83     51.53 o 
 -15   5  13      470.41      774.09    154.63 o 
 -13   5  13       84.60      152.19     95.27 o 
 -11   5  13      107.53      195.53     65.99 o 
  -9   5  13        0.01      -12.50     45.46 o 
  -7   5  13       53.92       49.08     53.63 o 
  -5   5  13        4.51       36.85     53.25 o 
  -3   5  13       18.09        9.60     48.56 o 
  -1   5  13      553.11     1077.42    203.76 o 
   1   5  13      219.13      415.42     94.47 o 
   3   5  13        1.27       53.21     52.97 o 
   5   5  13       16.11       48.58     82.25 o 
 -34   0  14      104.14      102.28     90.40 o 
 -32   0  14      247.34      213.78     92.53 o 
 -30   0  14     1046.34      986.24    139.67 o 
 -28   0  14       76.76      138.60     73.97 o 
 -26   0  14      234.44      254.91     85.06 o 
 -24   0  14      353.99      257.84     80.65 o 
 -22   0  14        9.74       17.36     53.54 o 
 -20   0  14       68.42        6.14     47.94 o 
 -18   0  14     1545.31     1891.96    121.24 o 
 -16   0  14     1360.94      997.19     96.41 o 
 -14   0  14     6648.49     6415.65    141.19 o 
 -12   0  14      322.14      392.97     69.43 o 
 -10   0  14      237.68      554.83     47.60 o 
  -8   0  14      906.84     1175.63     50.26 o 
  -6   0  14     1481.53     1275.44     50.51 o 
  -4   0  14      376.74      714.36     48.62 o 
  -2   0  14      643.53      788.21     52.89 o 
   0   0  14     4882.86     4755.71    121.62 o 
   2   0  14     5356.36     5846.57    136.27 o 
   4   0  14      265.33      298.30     77.45 o 
   6   0  14      704.38      491.78     88.13 o 
   8   0  14      417.20      399.78     82.65 o 
  10   0  14      442.50      511.81     98.68 o 
  12   0  14     4398.51     5251.79    220.59 o 
  14   0  14      150.22      105.09     70.90 o 
  16   0  14     4705.64     4743.18    216.32 o 
  18   0  14      162.10      114.43     71.70 o 
  20   0  14       91.07      183.20     84.52 o 
 -33   1  14        0.15      -63.20     42.13 o 
 -31   1  14        3.30      -56.55     40.30 o 
 -29   1  14       46.09       42.66     46.03 o 
 -27   1  14       17.31       14.75     44.03 o 
 -25   1  14       26.63       91.65     47.71 o 
 -23   1  14     1010.68      963.61     79.24 o 
 -21   1  14      244.20       47.50     32.49 o 
 -19   1  14      397.90      514.09     54.04 o 
 -17   1  14      468.29      371.59     56.71 o 
 -15   1  14      110.15       73.02     26.86 o 
 -13   1  14     3809.18     3896.43     81.02 o 
 -11   1  14      412.08      862.00     43.54 o 
  -9   1  14     2867.75     2518.24     56.90 o 
  -7   1  14     1843.99     1890.06     48.66 o 
  -5   1  14      161.41      203.23     28.41 o 
  -3   1  14      316.25      375.54     30.37 o 
  -1   1  14       81.47       51.17     22.56 o 
   1   1  14      627.22      701.28     44.26 o 
   3   1  14     1313.39     1371.58     54.38 o 
   5   1  14       10.01       32.47     28.36 o 
   7   1  14      335.27      324.56     44.72 o 
   9   1  14     1086.86     1191.36    135.73 o 
  11   1  14      794.13     1113.00    167.51 o 
  13   1  14        1.05        1.53     39.91 o 
  15   1  14      329.45      307.53     63.76 o 
  17   1  14      158.57      116.10     50.25 o 
  19   1  14      401.75      431.98     70.24 o 
 -32   2  14       55.32       -2.96     50.54 o 
 -30   2  14       65.15       46.98     48.51 o 
 -28   2  14      215.44      152.56     57.66 o 
 -26   2  14       19.43       11.38     33.34 o 
 -24   2  14       95.11      136.55     43.60 o 
 -22   2  14      955.53     1087.69     63.38 o 
 -20   2  14       44.32       43.70     35.72 o 
 -18   2  14      139.23      177.70     40.00 o 
 -16   2  14      349.21      343.05     46.62 o 
 -14   2  14        0.56       -6.39     28.55 o 
 -12   2  14      891.25      841.49     49.92 o 
 -10   2  14      115.30       91.50     25.55 o 
  -8   2  14      729.50      817.78     43.95 o 
  -6   2  14      726.69      832.28     47.30 o 
  -4   2  14      436.60      366.46     42.73 o 
  -2   2  14      876.45      831.47     43.49 o 
   0   2  14       74.19       11.08     21.94 o 
   2   2  14       75.29       23.93     31.30 o 
   4   2  14        0.25      -30.16     20.11 o 
   6   2  14      265.83      160.02     31.78 o 
   8   2  14       47.55      -17.86     25.12 o 
  10   2  14       15.50      -11.15     29.62 o 
  12   2  14        7.49        1.52     32.21 o 
  14   2  14       11.42      -12.88     33.15 o 
  16   2  14        8.02       -4.98     44.62 o 
  18   2  14      107.54       61.96     48.86 o 
 -29   3  14       65.69       67.38     58.20 o 
 -27   3  14      248.30      135.70     55.16 o 
 -25   3  14      117.54      118.61     45.18 o 
 -23   3  14       29.72       -2.60     37.74 o 
 -21   3  14      140.70      139.93     43.21 o 
 -19   3  14       79.67      195.72     49.56 o 
 -17   3  14       19.12      -19.56     32.26 o 
 -15   3  14      228.66      219.10     43.29 o 
 -13   3  14     1200.32     1310.73    107.22 o 
 -11   3  14      985.96      898.19     69.16 o 
  -9   3  14      402.53      446.79     64.02 o 
  -7   3  14      570.97      623.86    120.38 o 
  -5   3  14      664.10      689.74     49.78 o 
  -3   3  14        0.25        9.39     23.25 o 
  -1   3  14       99.02       78.19     35.35 o 
   1   3  14      185.23      180.29     33.70 o 
   3   3  14      108.36      113.86     33.41 o 
   5   3  14       53.05       44.01     30.48 o 
   7   3  14      190.30      219.03     39.99 o 
   9   3  14        0.46      -28.74     29.23 o 
  11   3  14        5.47        3.64     33.78 o 
  13   3  14      146.10      124.52     51.35 o 
  15   3  14      123.05      109.34     54.36 o 
 -24   4  14       29.23       36.60     50.52 o 
 -22   4  14      334.78      277.20     56.80 o 
 -20   4  14      102.19      191.17     63.49 o 
 -18   4  14      237.07      202.77     61.35 o 
 -16   4  14       26.75      -17.82     58.08 o 
 -14   4  14       17.37      -33.11     40.46 o 
 -12   4  14       18.83       11.39     44.07 o 
 -10   4  14      211.48      331.35     65.27 o 
  -8   4  14       19.25       21.67     47.54 o 
  -6   4  14      479.03      381.22     79.45 o 
  -4   4  14       11.78      143.97     55.08 o 
  -2   4  14      181.26      106.11     51.04 o 
   0   4  14       22.89       77.87     61.89 o 
   2   4  14       59.69        3.85     30.33 o 
   4   4  14      531.64      722.61     58.15 o 
   6   4  14      211.68      224.65     40.70 o 
   8   4  14      190.08      132.32     38.43 o 
  10   4  14        0.01       10.11     30.65 o 
 -17   5  14        5.74       43.56     53.39 o 
 -15   5  14      131.55       29.91     53.81 o 
 -13   5  14        0.12       10.24     50.85 o 
 -11   5  14       37.14      -10.84     52.01 o 
  -9   5  14       12.64        4.76     48.73 o 
  -7   5  14        5.17      -47.09     46.64 o 
  -5   5  14       31.24      -14.10     58.35 o 
  -3   5  14      409.72      340.05     78.11 o 
  -1   5  14       34.36       82.18     57.93 o 
   1   5  14      354.65      265.85     95.07 o 
   3   5  14      299.92      283.43     71.85 o 
 -31   1  15       45.33       60.67     53.53 o 
 -29   1  15        5.23       27.78     75.71 o 
 -27   1  15       39.41       26.24     44.82 o 
 -25   1  15     1261.73     1099.30     78.63 o 
 -23   1  15       84.66       94.20     48.24 o 
 -21   1  15       37.12        6.17     30.82 o 
 -19   1  15       36.80       25.84     32.25 o 
 -17   1  15      141.54      164.70     37.89 o 
 -15   1  15      125.44      152.34     30.97 o 
 -13   1  15     1038.76     1239.44     43.97 o 
 -11   1  15      696.24      706.08     42.56 o 
  -9   1  15     2408.26     2219.35     55.55 o 
  -7   1  15      570.89      782.98     39.55 o 
  -5   1  15        2.61       16.44     19.26 o 
  -3   1  15      223.73      224.87     30.62 o 
  -1   1  15       68.75       56.70     23.81 o 
   1   1  15       54.74       80.27     29.79 o 
   3   1  15      342.03      486.23     47.06 o 
   5   1  15     1014.85      838.21     91.31 o 
   7   1  15       78.86      104.57     34.47 o 
   9   1  15       86.81       75.35     43.81 o 
  11   1  15       56.33       55.14     43.94 o 
  13   1  15        2.00      -47.89     37.11 o 
  15   1  15       36.92      -11.78     42.73 o 
  17   1  15      201.53      132.45     54.43 o 
 -30   2  15        0.03      -26.40     46.83 o 
 -28   2  15      271.74      178.41     60.34 o 
 -26   2  15       19.42      -22.99     37.31 o 
 -24   2  15        4.63      -34.47     35.68 o 
 -22   2  15      360.91      537.31     60.11 o 
 -20   2  15      120.50      149.67     44.04 o 
 -18   2  15      454.26      556.07     59.01 o 
 -16   2  15      792.22      696.82    135.88 o 
 -14   2  15      309.08      371.16     48.49 o 
 -12   2  15        2.22      -27.27     27.93 o 
 -10   2  15       86.78       70.73     26.92 o 
  -8   2  15       44.07      114.27     29.99 o 
  -6   2  15      468.95      769.89     49.49 o 
  -4   2  15      362.79      495.11     42.72 o 
  -2   2  15        0.07       14.18     24.19 o 
   0   2  15      781.91      824.47     49.99 o 
   2   2  15      514.71      539.74     44.07 o 
   4   2  15      135.20       92.74     28.25 o 
   6   2  15       27.93       14.49     30.25 o 
   8   2  15       41.62       28.70     32.52 o 
  10   2  15      107.56      104.28     36.35 o 
  12   2  15       17.65       41.62     44.75 o 
  14   2  15      141.45      182.67     57.55 o 
  16   2  15        6.22      -23.17     46.29 o 
 -27   3  15       33.13      -21.06     42.50 o 
 -25   3  15      198.96      205.31     53.04 o 
 -23   3  15       25.00      -23.32     37.00 o 
 -21   3  15        4.31       12.17     36.60 o 
 -19   3  15      218.44      386.56    121.64 o 
 -17   3  15        0.41        4.22     35.47 o 
 -15   3  15        0.85        1.17     44.90 o 
 -13   3  15      191.96      255.70     59.40 o 
 -11   3  15       13.13       55.60     42.54 o 
  -9   3  15       49.47      104.12     45.72 o 
  -7   3  15        4.15        3.42     38.59 o 
  -5   3  15      281.09      250.31     43.92 o 
  -3   3  15        4.44       -9.70     24.75 o 
  -1   3  15       58.43        2.09     25.54 o 
   1   3  15        8.62      -36.38     24.25 o 
   3   3  15       16.84      -22.44     28.03 o 
   5   3  15      226.82      269.57     44.09 o 
   7   3  15        5.75      -19.16     27.75 o 
   9   3  15      491.12      455.68     64.04 o 
  11   3  15       46.36        5.01     35.38 o 
  13   3  15      101.18       45.22     40.42 o 
 -22   4  15       11.75      -55.90     49.20 o 
 -20   4  15      119.89      126.51     58.32 o 
 -18   4  15        0.08      -43.64     53.81 o 
 -16   4  15       67.20       28.56     48.67 o 
 -14   4  15      180.27      232.84     72.04 o 
 -12   4  15       10.75        6.78     46.84 o 
 -10   4  15     1326.26     1606.30     95.04 o 
  -8   4  15      105.61      181.73     56.54 o 
  -6   4  15      274.16      311.30     79.98 o 
  -4   4  15      101.68       75.15     49.76 o 
  -2   4  15       44.26       -3.46     43.09 o 
   0   4  15      165.37      187.53     57.37 o 
   2   4  15       19.88      -17.85     28.73 o 
   4   4  15      359.49      428.29     49.33 o 
   6   4  15      246.13      349.55     48.07 o 
   8   4  15       41.42       47.89     33.77 o 
 -11   5  15        4.90      -65.59     44.07 o 
  -9   5  15      198.02      227.82     70.71 o 
  -7   5  15      378.86      424.76     79.78 o 
  -5   5  15       48.28       49.91     55.44 o 
  -3   5  15      124.14      138.54     61.25 o 
 -32   0  16      979.76     1220.31    166.11 o 
 -30   0  16       17.71      -59.02     59.55 o 
 -28   0  16        0.43      -11.22     63.16 o 
 -26   0  16       11.91      -10.82     62.09 o 
 -24   0  16      410.58      572.17    110.56 o 
 -22   0  16       11.13      -53.95     48.60 o 
 -20   0  16      150.07      191.75     72.24 o 
 -18   0  16       55.17       14.15     50.61 o 
 -16   0  16       88.63        1.34     51.01 o 
 -14   0  16        1.29      -39.45     29.37 o 
 -12   0  16      513.27      387.45     61.87 o 
 -10   0  16      195.30      176.36     34.15 o 
  -8   0  16       11.33      -24.98     28.43 o 
  -6   0  16      979.42     1086.44     62.93 o 
  -4   0  16      577.56      815.10     62.19 o 
  -2   0  16     2625.70     2407.17     90.69 o 
   0   0  16        0.46        8.28     44.87 o 
   2   0  16       67.85      -32.58     44.87 o 
   4   0  16      461.80      449.46     88.53 o 
   6   0  16      288.34      388.57     86.26 o 
   8   0  16      455.47      430.09     93.34 o 
  10   0  16       58.70        9.48     54.08 o 
  12   0  16        3.35      -45.00     56.88 o 
  14   0  16      527.58      598.61    112.56 o 
  16   0  16      478.28      553.87    110.69 o 
 -31   1  16      121.84      159.28     64.61 o 
 -29   1  16       59.54      156.33     60.27 o 
 -27   1  16        0.15      -37.46     73.31 o 
 -25   1  16        6.96      -57.28     38.19 o 
 -23   1  16       14.88      -43.03     40.16 o 
 -21   1  16        4.97      -21.48     33.38 o 
 -19   1  16       67.94      -23.10     32.42 o 
 -17   1  16      153.67       44.66     36.05 o 
 -15   1  16       82.01       61.76     28.44 o 
 -13   1  16      232.49      262.10     31.80 o 
 -11   1  16       67.72       44.90     23.54 o 
  -9   1  16      393.46      516.39     38.85 o 
  -7   1  16      172.48      265.48     30.81 o 
  -5   1  16       12.94        4.50     22.67 o 
  -3   1  16      114.01       51.74     36.55 o 
  -1   1  16       42.77       -3.36     25.45 o 
   1   1  16       81.77       90.51     37.29 o 
   3   1  16       88.06      105.06     60.48 o 
   5   1  16        9.41       -2.94     30.72 o 
   7   1  16      336.78      279.18    147.88 o 
   9   1  16       11.39       50.49     41.28 o 
  11   1  16       69.63       12.38     96.27 o 
  13   1  16       22.04      -54.09     36.06 o 
  15   1  16       16.35        3.03     52.94 o 
 -30   2  16      304.95      360.81     74.16 o 
 -28   2  16        3.59      -35.55     46.63 o 
 -26   2  16       20.38      -17.94     39.36 o 
 -24   2  16        4.25      -43.29     36.48 o 
 -22   2  16        1.50      -36.05     33.26 o 
 -20   2  16       51.44      -16.49     36.80 o 
 -18   2  16        0.68       62.19     36.97 o 
 -16   2  16      163.58      159.96     42.45 o 
 -14   2  16      393.20      517.90    113.83 o 
 -12   2  16      613.91      630.19     74.40 o 
 -10   2  16     1240.56     1184.15     61.97 o 
  -8   2  16     2215.75     2746.59     74.41 o 
  -6   2  16        0.20      179.64     34.25 o 
  -4   2  16      144.11       79.61     35.96 o 
  -2   2  16      613.68      611.17     61.69 o 
   0   2  16      472.06      427.80     41.45 o 
   2   2  16       38.51       -9.48     25.68 o 
   4   2  16       22.26       13.38     28.22 o 
   6   2  16       56.20       -1.64     28.34 o 
   8   2  16      124.74      175.11     79.18 o 
  10   2  16       83.67       61.05     40.98 o 
  12   2  16       84.87      117.27     54.35 o 
 -25   3  16       24.31       18.33     42.18 o 
 -23   3  16      529.03      607.62     69.24 o 
 -21   3  16      515.87      602.05     78.52 o 
 -19   3  16      151.72      164.32     59.19 o 
 -17   3  16      295.66      566.65    170.32 o 
 -15   3  16        3.85      -33.91     43.09 o 
 -13   3  16       70.46       -5.12     42.57 o 
 -11   3  16      146.44       76.64     47.87 o 
  -9   3  16      335.96      338.57     62.37 o 
  -7   3  16       35.65       37.29     44.41 o 
  -5   3  16     1051.59     1115.86     62.55 o 
  -3   3  16      208.40      243.49     36.65 o 
  -1   3  16      286.25      428.72     45.09 o 
   1   3  16       32.70        7.56     27.37 o 
   3   3  16       73.84       18.15     29.35 o 
   5   3  16       46.94       -6.31     30.06 o 
   7   3  16       62.55       19.76     31.12 o 
   9   3  16      539.97      679.59     67.66 o 
 -20   4  16       96.38       57.78     57.46 o 
 -18   4  16       94.18       78.31     52.68 o 
 -16   4  16       16.10        2.82     50.10 o 
 -14   4  16      470.01      639.47     84.75 o 
 -12   4  16        6.05      -58.84     40.48 o 
 -10   4  16       45.77      143.59     55.64 o 
  -8   4  16        0.21       -6.06     44.38 o 
  -6   4  16        7.12       14.48     46.58 o 
  -4   4  16       64.85       19.74     45.00 o 
  -2   4  16      251.05      174.60     56.98 o 
   0   4  16      304.11      328.85     55.08 o 
   2   4  16      198.40      150.39     44.28 o 
   4   4  16      118.51      205.22     55.76 o 
 -29   1  17      112.35      331.96     74.42 o 
 -27   1  17      117.23      197.39     64.28 o 
 -25   1  17      134.14       38.42     51.18 o 
 -23   1  17       34.61       18.21     47.21 o 
 -21   1  17       59.37       40.61     36.03 o 
 -19   1  17       73.73       26.24     36.49 o 
 -17   1  17       29.61      -45.87     30.58 o 
 -15   1  17      132.13      191.89     35.09 o 
 -13   1  17       45.79       87.81     27.63 o 
 -11   1  17      793.94      726.62     44.90 o 
  -9   1  17       28.33       84.25     30.12 o 
  -7   1  17     1086.43      960.16     48.62 o 
  -5   1  17      543.56      687.99     59.25 o 
  -3   1  17      328.53      503.68     79.03 o 
  -1   1  17      336.76      238.35     39.30 o 
   1   1  17        0.19      -35.27     24.93 o 
   3   1  17        2.62      -16.64     31.67 o 
   5   1  17      164.36      105.80     38.93 o 
   7   1  17       10.87        0.68     35.99 o 
   9   1  17        0.47      -46.52     37.52 o 
  11   1  17        0.11      -48.44     45.03 o 
  13   1  17        0.03      -30.78     39.62 o 
 -28   2  17       48.75       24.89     52.87 o 
 -26   2  17      170.83      124.35     48.54 o 
 -24   2  17        4.64      -51.16     34.11 o 
 -22   2  17        0.21      -50.50     35.87 o 
 -20   2  17      140.51      122.47     45.67 o 
 -18   2  17      237.72      291.61     50.18 o 
 -16   2  17      367.44      355.67     53.55 o 
 -14   2  17        0.93      -33.73     39.37 o 
 -12   2  17       63.97      -11.68     41.81 o 
 -10   2  17       19.89       18.66     43.00 o 
  -8   2  17      325.58      366.91     42.10 o 
  -6   2  17      132.44      172.14     33.70 o 
  -4   2  17     1785.37     1937.02     64.32 o 
  -2   2  17       84.93       94.34     29.77 o 
   0   2  17      463.03      401.27     66.34 o 
   2   2  17        5.34       21.64     27.89 o 
   4   2  17        6.21       11.84     27.46 o 
   6   2  17       25.28      -11.40     26.02 o 
   8   2  17        1.40      -16.27     35.39 o 
  10   2  17       11.30      -25.39     38.09 o 
 -23   3  17        4.18      -50.55     48.83 o 
 -21   3  17       47.97       71.13     53.06 o 
 -19   3  17      121.86       47.53     54.80 o 
 -17   3  17       35.86       68.48     52.14 o 
 -15   3  17        0.02       -3.57     47.86 o 
 -13   3  17      386.42      336.71     68.49 o 
 -11   3  17      155.52      130.86     53.06 o 
  -9   3  17      496.80      394.91     97.14 o 
  -7   3  17       61.40       61.59     44.93 o 
  -5   3  17      491.11      476.01     63.80 o 
  -3   3  17      528.08      630.88     70.52 o 
  -1   3  17       15.92       53.49     30.15 o 
   1   3  17      157.01       92.23     33.40 o 
   3   3  17       23.58       12.82     27.74 o 
   5   3  17       66.01       61.13     35.67 o 
   7   3  17       14.58       31.35     32.94 o 
 -16   4  17       93.19      172.78     73.64 o 
 -14   4  17      274.31      255.42     66.07 o 
 -12   4  17        0.07      -36.39     43.77 o 
 -10   4  17       23.22       -1.70     44.79 o 
  -8   4  17        5.97      -56.71     39.89 o 
  -6   4  17        0.02       -9.89     42.89 o 
  -4   4  17       71.16       45.11     45.56 o 
  -2   4  17      251.92      368.03     68.74 o 
   0   4  17       24.22       55.13     40.31 o 
 -28   0  18       13.45      -63.69     68.23 o 
 -26   0  18       31.98      -23.77     69.30 o 
 -24   0  18      589.88      939.10    139.94 o 
 -22   0  18        0.03       31.11     69.03 o 
 -20   0  18      524.29      316.73     88.00 o 
 -18   0  18      426.22      499.80     97.21 o 
 -16   0  18      115.42      121.29     46.63 o 
 -14   0  18      255.14       93.29     44.32 o 
 -12   0  18       19.84      -13.46     36.77 o 
 -10   0  18      723.56     1039.81    100.55 o 
  -8   0  18      236.85      502.73     63.81 o 
  -6   0  18      674.59      671.17     68.87 o 
  -4   0  18      309.11      311.92     77.31 o 
  -2   0  18      552.23      509.14     88.26 o 
   0   0  18      290.92      228.20     65.83 o 
   2   0  18      678.35      402.32     83.05 o 
   4   0  18       11.49       47.67     51.54 o 
   6   0  18       12.68        1.87     59.82 o 
   8   0  18       25.36       55.41     64.36 o 
  10   0  18      200.72      326.34     96.54 o 
 -27   1  18      308.42      385.20     77.09 o 
 -25   1  18       87.50       83.68     54.96 o 
 -23   1  18       37.36       -3.70     47.02 o 
 -21   1  18       71.21       26.73     47.57 o 
 -19   1  18       34.34        4.40     36.97 o 
 -17   1  18      149.43        3.49     34.58 o 
 -15   1  18      272.17      370.22     52.98 o 
 -13   1  18       12.80       23.53     26.80 o 
 -11   1  18      344.90      326.86     42.24 o 
  -9   1  18       10.87        3.95     31.71 o 
  -7   1  18        2.79      -10.24     29.65 o 
  -5   1  18       66.32       23.08     30.99 o 
  -3   1  18       11.23       24.91     30.86 o 
  -1   1  18      235.92      328.34     44.27 o 
   1   1  18      211.84      336.84    169.11 o 
   3   1  18      134.67      119.41     60.15 o 
   5   1  18      423.90      280.26    144.01 o 
   7   1  18       17.86        8.72     29.07 o 
   9   1  18       88.69       64.13     34.85 o 
 -26   2  18       76.63       33.10     44.90 o 
 -24   2  18        0.10      -46.50     43.39 o 
 -22   2  18      102.56       65.33     42.68 o 
 -20   2  18       10.32      -20.60     36.26 o 
 -18   2  18       42.70        5.36     38.41 o 
 -16   2  18       39.98       20.71     45.73 o 
 -14   2  18        3.89      -24.62     42.09 o 
 -12   2  18        9.42        7.36     47.15 o 
 -10   2  18        1.09      -45.18     30.12 o 
  -8   2  18      405.49      342.89     40.68 o 
  -6   2  18      328.51      220.01     36.80 o 
  -4   2  18      110.79      120.80     48.14 o 
  -2   2  18       10.66        3.96     29.19 o 
   0   2  18      451.35      509.13     88.25 o 
   2   2  18        0.20       19.78     28.07 o 
   4   2  18       51.62       -8.11     24.62 o 
   6   2  18        0.06      -43.22     48.54 o 
   8   2  18       15.04      -28.20     30.79 o 
 -21   3  18       49.49      -18.67     60.89 o 
 -19   3  18        0.27      -51.47     46.82 o 
 -17   3  18        6.58      -61.71     43.42 o 
 -15   3  18      109.38       68.90     54.11 o 
 -13   3  18       44.29       33.12     49.28 o 
 -11   3  18        8.33      -55.60     37.07 o 
  -9   3  18      210.27      282.15     93.74 o 
  -7   3  18        3.40        9.08     44.19 o 
  -5   3  18       14.59       14.18     31.57 o 
  -3   3  18      200.64      170.44     46.81 o 
  -1   3  18       51.62       12.01     28.15 o 
   1   3  18        0.40       -0.02     27.52 o 
   3   3  18       85.84       76.93     34.91 o 
 -25   1  19      167.88      151.94     61.85 o 
 -23   1  19       42.33       50.78     55.34 o 
 -21   1  19       23.25       48.26     53.81 o 
 -19   1  19      156.04      218.71     54.67 o 
 -17   1  19      214.01      132.37     45.34 o 
 -15   1  19        0.02      -19.34     33.69 o 
 -13   1  19      221.52      371.74     51.11 o 
 -11   1  19      114.12       94.05     38.97 o 
  -9   1  19        1.66       13.25     32.35 o 
  -7   1  19        2.45      -21.41     29.35 o 
  -5   1  19       20.38      -41.23     27.77 o 
  -3   1  19       88.27        9.22     29.45 o 
  -1   1  19       18.35      -22.19     33.11 o 
   1   1  19      355.47      378.02    161.03 o 
   3   1  19       16.34       45.09     34.01 o 
   5   1  19      256.35      150.85     59.29 o 
   7   1  19        4.34      -29.96     55.41 o 
 -22   2  19      371.18      445.75     65.55 o 
 -20   2  19      115.09       56.39     54.90 o 
 -18   2  19       15.85      -12.82     44.62 o 
 -16   2  19      226.20      181.81     62.75 o 
 -14   2  19        4.38      -26.14     46.06 o 
 -12   2  19       23.16       -6.91     47.73 o 
 -10   2  19       22.93      -11.29     34.50 o 
  -8   2  19      129.00       71.07     36.17 o 
  -6   2  19        4.92      -22.24     28.23 o 
  -4   2  19       67.67       18.35     30.91 o 
  -2   2  19       10.28      -18.75     27.42 o 
   0   2  19        4.55       30.89     30.49 o 
   2   2  19        2.18       -8.31     30.79 o 
   4   2  19       33.32       -6.07     49.47 o 
 -17   3  19        8.21      -24.04     49.61 o 
 -15   3  19        7.85        3.73     48.37 o 
 -13   3  19       71.63       17.84     50.82 o 
 -11   3  19        3.33      -13.07     46.07 o 
  -9   3  19       38.91      -13.86     41.28 o 
  -7   3  19        8.91        6.31     28.90 o 
  -5   3  19      276.13      186.97     43.73 o 
  -3   3  19       24.27       10.96     32.27 o 
  -1   3  19       70.12       -5.79     30.67 o 
 -24   0  20      106.07       67.30     78.92 o 
 -22   0  20      173.93      139.27     83.19 o 
 -20   0  20       97.41      178.53     84.79 o 
 -18   0  20       91.61        5.74     70.90 o 
 -16   0  20      427.31      678.57     77.89 o 
 -14   0  20       47.86      -28.17     40.02 o 
 -12   0  20      157.38      109.11     49.47 o 
 -10   0  20      392.05      744.42    110.96 o 
  -8   0  20       31.45      222.59     72.51 o 
  -6   0  20      373.26      240.62     78.92 o 
  -4   0  20       22.18       57.28     58.08 o 
  -2   0  20       10.93       -7.61     46.60 o 
   0   0  20      151.17       68.37     50.87 o 
   2   0  20       26.68       22.70     39.92 o 
   4   0  20        0.53      -11.75     27.64 o 
 -23   1  20        4.72      -71.01     47.34 o 
 -21   1  20       24.26       79.39     69.30 o 
 -19   1  20      353.12      428.78     61.68 o 
 -17   1  20        1.94        9.14     50.94 o 
 -15   1  20       84.02       56.48     69.43 o 
 -13   1  20        1.00      -11.26     41.63 o 
 -11   1  20       41.43       45.40     36.41 o 
  -9   1  20        3.41       -0.59     33.25 o 
  -7   1  20       40.19       83.35     36.74 o 
  -5   1  20       11.26      -27.37     37.11 o 
  -3   1  20      200.97      147.28     47.19 o 
  -1   1  20        0.64       -9.77     32.40 o 
   1   1  20       21.33       18.11     37.65 o 
   3   1  20      147.97       55.67     36.65 o 
 -20   2  20       13.68       33.35     53.70 o 
 -18   2  20       55.05       44.71     63.49 o 
 -16   2  20        4.89      -69.25     46.17 o 
 -14   2  20       45.26      -41.65     45.44 o 
 -12   2  20        0.06      -44.46     42.96 o 
 -10   2  20        8.85      -14.98     39.78 o 
  -8   2  20        5.47      -18.55     36.57 o 
  -6   2  20       16.67      -22.75     30.63 o 
  -4   2  20      140.86      153.14     58.13 o 
  -2   2  20        6.33      -12.47     26.38 o 
   0   2  20       30.73        9.17     31.38 o 
 -19   1  21        0.01       -2.80     75.84 o 
 -17   1  21       68.69       -6.94     71.70 o 
 -15   1  21        4.13       -8.28     70.77 o 
 -13   1  21       60.52       17.93     48.54 o 
 -11   1  21       70.04       48.85     38.55 o 
  -9   1  21        0.07      -45.99     30.66 o 
  -7   1  21        1.45      -41.61     34.47 o 
  -5   1  21      133.89      198.87     53.37 o 
  -3   1  21       50.70       35.99     38.62 o 
                                                 
